# Supplementary material for: 3-Chloro-N-(2-methyl­phen­yl)benzamide
Source: Acta Crystallogr Sect E Struct Rep Online. 2011 Nov 19;67(Pt 12):o3381. doi: 10.1107/S1600536811048756 (PMC3239024; doi:10.1107/S1600536811048756)
Supplement: Supplementary file 2 [file e-67-o3381-Isup2.hkl]

# 
# h,k,l, Fc-squared, Fo-squared, sigma(Fo-squared) and status flag 
# 
data_I
_shelx_title ' ' 
_shelx_refln_list_code          4 
_shelx_F_calc_maximum      141.40 
_exptl_crystal_F_000       512.00 
_reflns_d_resolution_high  0.8003 
 
loop_ 
 _symmetry_equiv_pos_as_xyz 
 'x, y, z' 
 '-x+1/2, y+1/2, -z+1/2' 
 '-x, -y, -z' 
 'x-1/2, -y-1/2, z-1/2' 
 
_cell_length_a    11.1699 
_cell_length_b     4.9171 
_cell_length_c    21.4778 
_cell_angle_alpha  90.000 
_cell_angle_beta   90.339 
_cell_angle_gamma  90.000 
 
_shelx_F_squared_multiplier     1.000 
 
loop_ 
 _refln_index_h 
 _refln_index_k 
 _refln_index_l 
 _refln_F_squared_calc 
 _refln_F_squared_meas 
 _refln_F_squared_sigma 
 _refln_observed_status 
   4   0   0    14060.96    14058.74     75.66 o 
   6   0   0      100.75      123.02      2.34 o 
   8   0   0        3.69       11.08      0.75 o 
  10   0   0       35.83       34.50      2.25 o 
  12   0   0        1.11        2.95      2.58 o 
   1   1   0       52.11       58.44      0.90 o 
   2   1   0      751.67      794.93      3.82 o 
   3   1   0      473.93      491.37      2.52 o 
   4   1   0      446.38      487.62      4.30 o 
   5   1   0      850.26      758.43      4.21 o 
   6   1   0        6.22        6.22      0.60 o 
   7   1   0      789.08      795.63      7.79 o 
   8   1   0        0.17       -0.05      0.61 o 
   9   1   0      230.65      221.49      4.53 o 
  10   1   0        1.17        0.81      1.13 o 
  11   1   0       40.96       48.29      3.33 o 
  12   1   0       17.39       12.57      2.30 o 
  13   1   0       21.29       27.36      3.06 o 
   0   2   0      708.57      734.73      4.24 o 
   1   2   0       82.54       81.16      1.16 o 
   2   2   0     1132.31     1193.30      5.12 o 
   3   2   0      214.08      207.05      1.89 o 
   4   2   0      550.47      589.51      3.23 o 
   5   2   0       45.34       46.56      1.17 o 
   6   2   0      189.27      162.54      2.21 o 
   7   2   0       38.86       32.53      1.41 o 
   8   2   0       34.01       36.00      1.57 o 
   9   2   0       81.37       72.15      2.28 o 
  10   2   0        4.38        2.47      0.72 o 
  11   2   0        2.81        0.67      1.54 o 
  12   2   0       22.96       23.06      2.42 o 
  13   2   0       11.00       12.70      2.51 o 
   1   3   0      570.22      595.03      3.67 o 
   2   3   0       53.14       62.82      1.34 o 
   3   3   0      215.48      228.05      2.63 o 
   4   3   0       73.17       69.64      1.06 o 
   5   3   0      657.98      656.08      5.13 o 
   6   3   0      201.50      204.36      3.05 o 
   7   3   0        5.34        8.36      1.11 o 
   8   3   0       50.02       48.06      1.95 o 
   9   3   0       74.70       77.76      3.33 o 
  10   3   0       67.39       77.36      3.04 o 
  11   3   0        6.86        9.86      1.64 o 
  12   3   0        0.04       -0.40      1.86 o 
   0   4   0       18.76       21.51      2.05 o 
   1   4   0      104.16      107.39      1.90 o 
   2   4   0       96.74       89.96      2.06 o 
   3   4   0      134.92      142.92      2.76 o 
   4   4   0        2.65        2.07      0.92 o 
   5   4   0      292.49      295.24      4.63 o 
   6   4   0        9.75        6.56      1.06 o 
   7   4   0       38.99       39.58      1.93 o 
   8   4   0       26.66       26.07      2.35 o 
   9   4   0       31.85       29.81      2.50 o 
  10   4   0        0.06       -1.85      2.21 o 
   1   5   0       32.08       31.93      2.17 o 
   2   5   0        9.08        8.73      1.62 o 
   3   5   0        0.08       -0.81      1.27 o 
   4   5   0       41.52       43.31      2.28 o 
   5   5   0        0.01        0.46      1.11 o 
   6   5   0       14.39       16.45      1.55 o 
   7   5   0        6.58        4.91      1.36 o 
   8   5   0        6.71        8.70      1.75 o 
   0   6   0      100.34      106.82      5.31 o 
   1   6   0       68.10       71.09      3.09 o 
   2   6   0        8.41        6.59      1.66 o 
   3   6   0       18.17       18.12      2.02 o 
 -13   0   1        5.42        8.09      3.04 o 
 -11   0   1      100.34       97.32      6.41 o 
  -9   0   1       53.34       54.63      2.18 o 
  -7   0   1      913.82      898.07      8.88 o 
  -5   0   1     1748.30     1798.21     10.44 o 
  -3   0   1     6148.45     6407.22     29.25 o 
   3   0   1      490.54      456.70     22.65 o 
   5   0   1      138.67      157.35     21.93 o 
   7   0   1       67.15       18.75      5.43 o 
   9   0   1       11.18        6.63      1.14 o 
  11   0   1       25.99       18.75      3.30 o 
  13   0   1        0.85       -0.49      2.46 o 
 -13   1   1        5.18        1.50      2.04 o 
 -12   1   1       18.68       24.20      2.79 o 
 -11   1   1        0.76       -0.05      1.57 o 
 -10   1   1      232.19      240.86      5.45 o 
  -9   1   1        5.66        1.90      0.78 o 
  -8   1   1      202.11      188.31      3.25 o 
  -7   1   1       11.53        5.90      1.30 o 
  -6   1   1      222.76      262.06      2.28 o 
  -5   1   1        2.83        0.95      0.37 o 
  -4   1   1      562.22      537.13      3.91 o 
  -3   1   1       22.69       24.99      0.73 o 
  -2   1   1     1750.58     1918.24      6.17 o 
  -1   1   1      331.35      356.09      2.54 o 
   0   1   1     6204.09     6263.27     12.65 o 
   1   1   1      818.60      871.60      3.58 o 
   2   1   1      273.43      317.79      5.27 o 
   3   1   1       68.49       82.31      1.06 o 
   4   1   1      297.73      319.49      2.96 o 
   5   1   1       38.60       33.99      0.96 o 
   6   1   1       66.44       43.32      1.90 o 
   7   1   1      152.39      146.08      1.85 o 
   8   1   1      380.49      410.67      4.26 o 
   9   1   1       77.07       79.19      2.81 o 
  10   1   1       29.67       22.42      1.93 o 
  11   1   1        5.68        5.35      1.46 o 
  12   1   1        8.19        4.79      1.84 o 
  13   1   1       31.79       33.81      3.29 o 
 -13   2   1        8.42        7.04      2.22 o 
 -12   2   1       91.36      101.45      5.50 o 
 -11   2   1       15.46       13.48      1.88 o 
 -10   2   1        3.67        1.33      1.12 o 
  -9   2   1       91.29       83.76      2.47 o 
  -8   2   1      128.20      120.27      2.55 o 
  -7   2   1       32.31       27.75      1.39 o 
  -6   2   1       16.68       13.30      0.91 o 
  -5   2   1      408.03      361.15      3.10 o 
  -4   2   1       94.70       82.05      2.78 o 
  -3   2   1      447.23      442.01      2.40 o 
  -2   2   1      266.90      255.51      2.36 o 
  -1   2   1      648.71      628.54      3.04 o 
   0   2   1      355.92      372.92      1.85 o 
   1   2   1      874.02      847.56      3.00 o 
   2   2   1      373.25      385.11      2.16 o 
   3   2   1      438.27      417.81      2.80 o 
   4   2   1      702.42      722.30      3.96 o 
   5   2   1       57.23       51.21      2.41 o 
   6   2   1      147.13      156.43      2.03 o 
   7   2   1      105.94       94.61      1.86 o 
   8   2   1      129.08      127.59      2.57 o 
   9   2   1       22.65       15.12      1.49 o 
  10   2   1        0.36        0.11      1.08 o 
  11   2   1        3.15       -0.77      1.36 o 
  12   2   1        7.63        4.51      2.45 o 
  13   2   1        7.63        6.26      1.87 o 
 -12   3   1       89.05       99.16      4.39 o 
 -11   3   1      126.83      138.75      4.81 o 
 -10   3   1        7.66       10.74      1.56 o 
  -9   3   1       57.65       53.18      2.35 o 
  -8   3   1      117.34      115.39      2.86 o 
  -7   3   1      210.31      187.68      4.84 o 
  -6   3   1       35.91       32.81      1.39 o 
  -5   3   1      273.10      257.24      5.21 o 
  -4   3   1        7.25        7.22      0.41 o 
  -3   3   1       46.72       52.58      1.35 o 
  -2   3   1       16.63       21.80      0.87 o 
  -1   3   1      100.41      114.82      1.79 o 
   0   3   1      165.77      162.35      2.06 o 
   1   3   1      183.17      170.92      1.90 o 
   2   3   1      134.53      127.81      1.74 o 
   3   3   1       55.09       45.67      1.24 o 
   4   3   1        1.03        0.90      0.38 o 
   5   3   1     1086.88     1048.92      6.27 o 
   6   3   1      204.27      200.80      2.90 o 
   7   3   1      699.11      680.92      6.43 o 
   8   3   1       24.29       19.18      1.44 o 
   9   3   1       59.02       61.88      2.46 o 
  10   3   1        3.81        4.83      1.47 o 
  11   3   1       71.02       75.86      3.30 o 
  12   3   1       13.75       13.89      1.83 o 
 -10   4   1        2.01        0.85      1.68 o 
  -9   4   1       85.94       80.33      3.71 o 
  -8   4   1       22.74       21.51      2.25 o 
  -7   4   1        7.97        7.19      1.49 o 
  -6   4   1       23.67       22.15      1.75 o 
  -5   4   1      194.40      189.88      3.79 o 
  -4   4   1      206.58      207.54      3.60 o 
  -3   4   1      229.62      237.07      3.59 o 
  -2   4   1      123.33      120.87      2.33 o 
  -1   4   1      290.06      305.96      3.30 o 
   0   4   1      587.83      573.80      6.48 o 
   1   4   1       23.41       26.77      0.90 o 
   2   4   1      214.58      203.93      2.81 o 
   3   4   1       17.36       19.54      1.20 o 
   4   4   1      344.10      344.79      4.38 o 
   5   4   1      297.14      310.07      4.56 o 
   6   4   1      108.77      103.26      3.31 o 
   7   4   1        1.28        2.19      0.93 o 
   8   4   1      107.71      106.50      4.12 o 
   9   4   1       52.74       52.81      3.14 o 
  10   4   1        3.52        3.86      1.87 o 
  -8   5   1        6.72        8.36      1.94 o 
  -7   5   1        4.63        4.42      1.50 o 
  -6   5   1       35.00       31.71      2.06 o 
  -5   5   1       25.82       21.26      1.69 o 
  -4   5   1        6.56        5.07      1.22 o 
  -3   5   1       47.32       49.87      2.72 o 
  -2   5   1      254.31      258.45      5.92 o 
  -1   5   1       55.05       53.32      2.80 o 
   0   5   1       37.95       32.26      2.02 o 
   1   5   1        4.03        3.39      1.20 o 
   2   5   1      183.47      185.73      4.63 o 
   3   5   1       48.11       44.48      2.43 o 
   4   5   1       86.38       81.89      3.14 o 
   5   5   1      120.18      125.55      3.63 o 
   6   5   1       22.83       23.38      1.87 o 
   7   5   1       59.76       65.15      3.17 o 
   8   5   1        1.12        1.76      1.33 o 
  -2   6   1        2.07        3.27      1.47 o 
  -1   6   1       13.91       15.30      1.99 o 
   0   6   1        8.10        6.90      1.61 o 
   1   6   1        5.24        6.42      1.42 o 
   2   6   1        4.89        5.16      1.41 o 
 -12   0   2      258.11      306.16     13.43 o 
 -10   0   2      184.14      188.60      4.38 o 
  -8   0   2       29.75       18.67      2.69 o 
  -6   0   2     2880.04     3011.44     20.88 o 
  -4   0   2      243.43      209.93     25.93 o 
  -2   0   2     7658.70     8054.27    317.93 o 
   2   0   2    19770.07    18893.11    206.00 o 
   4   0   2      798.65      778.61      7.35 o 
   6   0   2     1567.50     1676.37     15.16 o 
   8   0   2      151.89      181.50      4.93 o 
  10   0   2       13.98        6.25      3.52 o 
  12   0   2      134.31      160.99      8.69 o 
 -13   1   2        2.56        3.17      1.96 o 
 -12   1   2       91.12       86.23      5.48 o 
 -11   1   2        3.44       -1.76      1.76 o 
 -10   1   2       13.81       10.90      1.25 o 
  -9   1   2        8.73        4.87      0.78 o 
  -8   1   2       23.21       20.67      1.01 o 
  -7   1   2      165.51      162.26      1.91 o 
  -6   1   2      549.95      608.35      4.57 o 
  -5   1   2      249.84      241.85      5.12 o 
  -4   1   2      263.66      252.98      2.22 o 
  -3   1   2     1396.86     1407.92      9.86 o 
  -2   1   2     2563.49     2952.11     29.72 o 
  -1   1   2      326.46      366.55      1.90 o 
   0   1   2     1341.87     1468.58      4.99 o 
   1   1   2     2738.31     2723.07      7.31 o 
   2   1   2    19992.88    19768.43     66.11 o 
   3   1   2      364.13      337.18      7.71 o 
   4   1   2       53.52       43.99      1.43 o 
   5   1   2      733.03      769.06      5.18 o 
   6   1   2      942.73      901.67      5.16 o 
   7   1   2      131.74      122.30      1.81 o 
   8   1   2       38.11       44.78      1.53 o 
   9   1   2       63.90       63.03      1.89 o 
  10   1   2       72.22       65.13      2.74 o 
  11   1   2       46.14       51.95      3.01 o 
  12   1   2        7.24       -0.28      1.94 o 
  13   1   2       29.63       31.28      3.26 o 
 -13   2   2        1.52       -0.03      1.88 o 
 -12   2   2        3.10        2.79      1.96 o 
 -11   2   2       16.22       18.79      2.21 o 
 -10   2   2       12.50        8.73      1.22 o 
  -9   2   2       42.94       42.44      1.93 o 
  -8   2   2      134.03      137.30      2.91 o 
  -7   2   2       43.64       36.24      1.77 o 
  -6   2   2      150.43      166.38      2.22 o 
  -5   2   2     1302.58     1312.39      7.22 o 
  -4   2   2      643.69      614.32      3.27 o 
  -3   2   2      740.19      767.86      3.65 o 
  -2   2   2      331.70      393.57      2.70 o 
  -1   2   2      716.45      692.45      3.23 o 
   0   2   2        0.26        2.80      0.24 o 
   1   2   2      361.97      380.04      2.19 o 
   2   2   2      515.99      582.01      3.02 o 
   3   2   2      594.34      618.82      3.49 o 
   4   2   2      363.27      331.64      2.90 o 
   5   2   2      134.50      124.09      6.23 o 
   6   2   2       12.30        9.17      0.73 o 
   7   2   2      182.08      181.23      2.43 o 
   8   2   2       18.90       12.64      0.88 o 
   9   2   2       86.54       85.82      2.53 o 
  10   2   2       26.59       25.32      2.17 o 
  11   2   2        1.51       -0.13      1.45 o 
  12   2   2       26.87       31.81      2.65 o 
  13   2   2       11.17       10.04      2.02 o 
 -12   3   2       56.05       66.81      3.69 o 
 -11   3   2       38.05       33.93      2.75 o 
 -10   3   2        1.80        0.63      1.31 o 
  -9   3   2       35.60       35.70      1.97 o 
  -8   3   2       60.98       64.75      2.20 o 
  -7   3   2       46.22       46.02      1.86 o 
  -6   3   2       37.29       26.50      2.78 o 
  -5   3   2       53.86       56.76      1.24 o 
  -4   3   2       56.06       56.71      1.69 o 
  -3   3   2       66.12       60.83      1.36 o 
  -2   3   2      124.26      131.79      1.85 o 
  -1   3   2     1067.07     1123.29      5.32 o 
   0   3   2       66.15       60.13      1.15 o 
   1   3   2      272.29      290.24      2.44 o 
   2   3   2      702.08      690.44      4.87 o 
   3   3   2       79.55       65.02      1.00 o 
   4   3   2      418.63      409.40      2.81 o 
   5   3   2       64.05       60.97      1.56 o 
   6   3   2      488.12      483.15      4.37 o 
   7   3   2      159.85      161.49      3.01 o 
   8   3   2       23.52       18.41      1.34 o 
   9   3   2        4.53        1.35      1.61 o 
  10   3   2       18.80       18.25      2.03 o 
  11   3   2        5.92        1.59      1.36 o 
  12   3   2        4.11        1.08      1.35 o 
 -10   4   2        2.69        2.52      1.78 o 
  -9   4   2        0.35        1.86      1.55 o 
  -8   4   2        2.31        2.62      1.31 o 
  -7   4   2        3.83        4.01      1.49 o 
  -6   4   2       49.82       47.87      2.29 o 
  -5   4   2      348.75      346.10      5.74 o 
  -4   4   2       27.77       33.04      1.67 o 
  -3   4   2     1604.96     1573.95     14.24 o 
  -2   4   2       34.52       36.60      1.37 o 
  -1   4   2      301.14      296.96      3.19 o 
   0   4   2        0.00        0.39      0.37 o 
   1   4   2      739.01      700.91      7.00 o 
   2   4   2       16.46       22.68      0.96 o 
   3   4   2      164.69      176.97      2.85 o 
   4   4   2      222.04      224.69      3.31 o 
   5   4   2       67.79       69.39      2.17 o 
   6   4   2       22.52       19.09      1.16 o 
   7   4   2       51.29       42.17      2.15 o 
   8   4   2        4.81        8.13      1.75 o 
   9   4   2        0.16       -0.02      1.57 o 
  10   4   2       15.62       14.58      2.32 o 
  -8   5   2       18.63       22.06      2.32 o 
  -7   5   2        2.97        3.05      1.34 o 
  -6   5   2        2.91        3.09      1.38 o 
  -5   5   2        8.70        5.66      1.17 o 
  -4   5   2       26.75       27.52      1.92 o 
  -3   5   2      155.07      169.44      5.19 o 
  -2   5   2       41.61       43.94      2.87 o 
  -1   5   2        2.19        3.16      1.31 o 
   0   5   2       73.97       79.34      2.93 o 
   1   5   2       24.41       23.54      1.79 o 
   2   5   2      186.45      193.87      4.74 o 
   3   5   2       15.91       17.76      1.78 o 
   4   5   2       96.25       95.39      3.38 o 
   5   5   2        1.65        2.09      1.17 o 
   6   5   2       20.06       23.07      1.91 o 
   7   5   2       27.68       28.15      2.26 o 
   8   5   2        5.91        6.65      2.34 o 
  -2   6   2       42.64       46.07      3.21 o 
  -1   6   2        2.57        2.81      1.50 o 
   0   6   2       14.54       14.99      1.83 o 
   1   6   2        6.29        4.48      1.43 o 
   2   6   2        3.21        3.87      1.48 o 
 -13   0   3       65.42       69.46      6.47 o 
 -11   0   3       16.11       14.39      3.17 o 
  -9   0   3       65.38       57.50      3.61 o 
  -7   0   3      284.64      297.19      4.86 o 
  -5   0   3      351.39      277.34     31.90 o 
  -3   0   3      794.50      685.53    175.45 o 
   3   0   3     4252.73     4400.95     43.73 o 
   5   0   3      768.56      880.76      7.09 o 
   7   0   3      142.02      144.61      3.52 o 
   9   0   3      134.79      132.30      7.12 o 
  11   0   3       51.51       63.16      6.32 o 
  13   0   3        5.24       -2.76      2.76 o 
 -13   1   3        1.35        0.92      1.93 o 
 -12   1   3       85.99       93.32      4.87 o 
 -11   1   3        4.02        0.48      1.55 o 
 -10   1   3       31.79       31.27      1.99 o 
  -9   1   3        1.11       -1.58      2.14 o 
  -8   1   3       45.38       30.88      2.71 o 
  -7   1   3        2.45        1.01      0.51 o 
  -6   1   3      191.93      172.45     14.35 o 
  -5   1   3      316.12      301.46      2.84 o 
  -4   1   3      929.31     1021.28     16.24 o 
  -3   1   3      155.39      160.34      2.13 o 
  -2   1   3     2880.81     3128.93     16.25 o 
  -1   1   3     2492.70     2570.94     11.44 o 
   0   1   3      190.80      237.87      1.39 o 
   1   1   3      306.24      359.34      2.59 o 
   2   1   3    18900.93    18488.52     72.60 o 
   3   1   3       38.96       39.49      1.11 o 
   4   1   3     2059.07     2095.32      9.28 o 
   5   1   3       42.00       40.48      2.02 o 
   6   1   3     2135.11     2167.35     11.31 o 
   7   1   3        0.31        0.58      0.48 o 
   8   1   3      335.30      333.84      3.98 o 
   9   1   3        0.85       -0.24      0.96 o 
  10   1   3       42.71       45.54      1.81 o 
  11   1   3       12.00        9.13      1.88 o 
  12   1   3       55.14       62.38      3.92 o 
  13   1   3        4.70        4.08      2.11 o 
 -13   2   3        0.39       -2.55      2.64 o 
 -12   2   3        0.94       -1.15      2.04 o 
 -11   2   3      348.20      391.55      7.91 o 
 -10   2   3        6.30        2.67      1.49 o 
  -9   2   3      152.44      162.60      3.79 o 
  -8   2   3      291.03      275.67      3.52 o 
  -7   2   3      505.21      496.38      6.18 o 
  -6   2   3       15.48        9.51      0.56 o 
  -5   2   3      246.21      233.51      2.17 o 
  -4   2   3      252.37      219.27      1.89 o 
  -3   2   3      346.61      342.72      2.24 o 
  -2   2   3      756.21      821.79      4.76 o 
  -1   2   3     1084.22     1107.39      4.82 o 
   0   2   3        6.88       14.68      0.46 o 
   1   2   3     1432.56     1558.55      4.74 o 
   2   2   3     2135.52     2248.25      6.14 o 
   3   2   3       96.81       97.39      1.48 o 
   4   2   3       64.93       45.03      1.42 o 
   5   2   3       18.19       13.34      1.44 o 
   6   2   3        3.44        5.17      0.53 o 
   7   2   3      646.65      618.60      4.78 o 
   8   2   3       71.85       58.83      1.89 o 
   9   2   3       88.04       86.82      2.19 o 
  10   2   3       85.65       87.12      3.18 o 
  11   2   3       64.22       62.10      2.98 o 
  12   2   3        0.70        0.07      1.49 o 
  13   2   3        2.70        1.43      1.61 o 
 -12   3   3        5.46        5.33      1.78 o 
 -11   3   3       32.63       33.81      3.20 o 
 -10   3   3        4.52        3.06      1.23 o 
  -9   3   3        3.66        3.00      1.07 o 
  -8   3   3        1.63        0.93      0.86 o 
  -7   3   3      473.30      460.08      5.58 o 
  -6   3   3       17.59       16.07      1.07 o 
  -5   3   3      157.90      161.60      2.08 o 
  -4   3   3        9.52        8.32      0.54 o 
  -3   3   3      198.39      194.43      2.43 o 
  -2   3   3       42.37       35.38      0.98 o 
  -1   3   3     1556.08     1599.70      6.09 o 
   0   3   3      196.93      192.78      2.99 o 
   1   3   3     1868.82     1965.41      5.57 o 
   2   3   3       32.89       28.62      0.70 o 
   3   3   3      621.83      611.42      3.22 o 
   4   3   3      109.33      106.28      1.64 o 
   5   3   3      559.90      541.00      4.61 o 
   6   3   3       61.02       62.70      1.70 o 
   7   3   3      304.99      285.95      4.09 o 
   8   3   3        8.23       11.68      1.05 o 
   9   3   3       16.39       14.99      1.75 o 
  10   3   3       33.95       39.42      2.43 o 
  11   3   3       24.04       25.22      2.10 o 
  12   3   3        0.41       -1.34      1.34 o 
 -10   4   3       82.89       88.21      4.48 o 
  -9   4   3        0.32        3.15      1.63 o 
  -8   4   3      133.31      138.66      4.66 o 
  -7   4   3       24.89       24.95      2.19 o 
  -6   4   3      488.32      499.49      6.75 o 
  -5   4   3        2.43        3.04      0.91 o 
  -4   4   3      253.10      259.88      4.07 o 
  -3   4   3      123.31      131.81      2.74 o 
  -2   4   3      136.86      131.99      2.51 o 
  -1   4   3       60.63       64.77      1.69 o 
   0   4   3        8.19        5.97      0.55 o 
   1   4   3      110.92      108.49      2.84 o 
   2   4   3       50.89       47.40      1.40 o 
   3   4   3       26.35       28.01      1.14 o 
   4   4   3      132.40      125.63      2.52 o 
   5   4   3        5.95        4.64      0.59 o 
   6   4   3      111.28      110.24      2.56 o 
   7   4   3       21.58       22.62      1.62 o 
   8   4   3      236.26      240.53      7.36 o 
   9   4   3        1.73        4.84      1.86 o 
  10   4   3       25.11       24.15      2.80 o 
  -7   5   3        1.34        0.68      1.41 o 
  -6   5   3       34.75       32.14      2.35 o 
  -5   5   3       17.60       15.09      1.60 o 
  -4   5   3       36.73       35.90      2.13 o 
  -3   5   3       14.02       13.80      1.66 o 
  -2   5   3        1.74        4.18      1.55 o 
  -1   5   3       21.79       20.99      2.14 o 
   0   5   3       37.62       38.36      2.27 o 
   1   5   3       68.60       65.73      2.87 o 
   2   5   3       18.79       18.24      1.85 o 
   3   5   3      107.46      109.87      3.60 o 
   4   5   3        8.23        6.59      1.41 o 
   5   5   3      114.78      110.67      3.82 o 
   6   5   3        3.06        1.09      1.33 o 
   7   5   3       10.57       14.71      1.79 o 
  -2   6   3        9.26       12.85      2.07 o 
  -1   6   3        0.45        0.63      1.50 o 
   0   6   3       25.28       30.04      2.27 o 
   1   6   3        0.82        0.43      1.32 o 
   2   6   3        0.69        0.26      1.56 o 
 -12   0   4       14.17        8.24      2.99 o 
 -10   0   4       63.54       75.52      5.46 o 
  -8   0   4      262.30      268.77      8.19 o 
  -6   0   4      782.66      831.69      8.96 o 
  -4   0   4      424.08      404.59      5.56 o 
  -2   0   4     3649.35     3803.90     36.79 o 
   2   0   4     1394.47     1510.23      5.79 o 
   4   0   4      399.19      412.22      3.49 o 
   6   0   4       63.97       57.32      8.21 o 
   8   0   4      132.58      141.87      3.81 o 
  10   0   4      113.78      118.86      6.60 o 
  12   0   4       97.72      112.00      7.23 o 
 -13   1   4        1.04        0.24      2.07 o 
 -12   1   4        9.25        2.90      1.98 o 
 -11   1   4       41.45       42.92      3.27 o 
 -10   1   4      254.90      259.67      5.13 o 
  -9   1   4       39.05       35.35      1.98 o 
  -8   1   4       99.67       99.41      2.55 o 
  -7   1   4        7.97        5.07      0.62 o 
  -6   1   4      119.18      116.16      2.53 o 
  -5   1   4       63.56       59.85      3.91 o 
  -4   1   4     2495.45     2593.11     16.62 o 
  -3   1   4     1785.96     1804.49      8.13 o 
  -2   1   4      158.42      196.20      4.45 o 
  -1   1   4     1550.32     1677.16      5.65 o 
   0   1   4     8587.79     8755.91     34.24 o 
   1   1   4     3200.35     3278.23      9.91 o 
   2   1   4     2142.78     2195.88      5.81 o 
   3   1   4      593.59      608.48      3.86 o 
   4   1   4      617.17      697.53      8.06 o 
   5   1   4      752.04      752.10      5.10 o 
   6   1   4      275.12      264.98      2.51 o 
   7   1   4       74.41       61.74      1.33 o 
   8   1   4       35.97       36.21      1.42 o 
   9   1   4      132.50      129.40      3.07 o 
  10   1   4       72.83       68.16      3.01 o 
  11   1   4        3.68       -0.01      1.34 o 
  12   1   4        0.93        2.00      1.44 o 
  13   1   4        3.60        2.11      1.95 o 
 -13   2   4       12.22        8.01      2.40 o 
 -12   2   4        9.14        4.92      2.02 o 
 -11   2   4       94.84      103.47      4.88 o 
 -10   2   4       48.01       54.55      3.10 o 
  -9   2   4      243.80      249.45      4.43 o 
  -8   2   4       44.56       37.51      1.52 o 
  -7   2   4      288.12      268.61      4.84 o 
  -6   2   4      365.27      358.02      2.95 o 
  -5   2   4      237.72      228.76      2.25 o 
  -4   2   4      242.73      314.94      2.38 o 
  -3   2   4      150.28      185.08      1.69 o 
  -2   2   4      233.42      268.22      1.81 o 
  -1   2   4      208.95      237.36      1.66 o 
   0   2   4        3.93        3.83      0.31 o 
   1   2   4     1055.44     1190.76      5.06 o 
   2   2   4     1154.25     1268.10      5.07 o 
   3   2   4      478.74      469.38      3.78 o 
   4   2   4      300.19      315.92      3.29 o 
   5   2   4       74.70       75.11      2.06 o 
   6   2   4      112.57      103.40      2.55 o 
   7   2   4      626.08      635.45      5.17 o 
   8   2   4       33.70       33.10      1.35 o 
   9   2   4      179.94      170.04      3.54 o 
  10   2   4       46.09       46.14      2.44 o 
  11   2   4       28.42       31.92      2.29 o 
  12   2   4        0.69       -1.58      1.63 o 
  13   2   4       22.61       21.75      2.46 o 
 -12   3   4        1.85        3.54      1.65 o 
 -11   3   4       12.24        8.34      2.84 o 
 -10   3   4       94.22       90.95      3.40 o 
  -9   3   4       59.53       55.58      2.83 o 
  -8   3   4        1.93        0.27      1.32 o 
  -7   3   4       74.19       69.80      2.76 o 
  -6   3   4      372.40      366.11      4.24 o 
  -5   3   4       87.45       97.27      1.51 o 
  -4   3   4      267.64      262.65      2.15 o 
  -3   3   4        7.92        8.74      0.62 o 
  -2   3   4      304.35      283.43      2.70 o 
  -1   3   4      103.68       90.01      1.51 o 
   0   3   4       35.84       26.43      0.61 o 
   1   3   4      199.74      226.54      1.98 o 
   2   3   4       97.21       89.84      1.24 o 
   3   3   4       58.79       59.15      1.07 o 
   4   3   4       26.22       24.21      1.61 o 
   5   3   4       97.83       87.42      1.92 o 
   6   3   4      309.45      288.74      3.84 o 
   7   3   4      225.04      236.57      3.39 o 
   8   3   4       25.90       30.02      1.48 o 
   9   3   4       19.23       19.13      2.02 o 
  10   3   4       83.23       84.86      3.30 o 
  11   3   4       25.05       30.16      2.26 o 
 -10   4   4        0.20       -0.25      1.64 o 
  -9   4   4       57.77       67.67      3.45 o 
  -8   4   4        2.11        3.50      1.51 o 
  -7   4   4       65.94       69.40      3.24 o 
  -6   4   4        3.42        3.83      1.18 o 
  -5   4   4       74.07       73.17      2.53 o 
  -4   4   4       75.03       72.97      2.08 o 
  -3   4   4      132.95      129.22      2.49 o 
  -2   4   4       37.35       39.66      1.37 o 
  -1   4   4      122.54      120.08      2.16 o 
   0   4   4        0.36        0.30      0.46 o 
   1   4   4      174.56      161.16      1.70 o 
   2   4   4       83.77       83.28      1.32 o 
   3   4   4       68.14       65.61      1.60 o 
   4   4   4       20.05       17.72      0.88 o 
   5   4   4       25.89       20.64      1.08 o 
   6   4   4       36.71       32.58      1.58 o 
   7   4   4       21.47       19.71      1.62 o 
   8   4   4        1.73        1.23      1.15 o 
   9   4   4       13.31        9.85      2.24 o 
  10   4   4        0.61       -1.41      1.85 o 
  -7   5   4        4.31        6.36      1.56 o 
  -6   5   4       65.44       74.36      3.28 o 
  -5   5   4      128.91      136.78      3.83 o 
  -4   5   4       53.49       58.72      2.68 o 
  -3   5   4      160.02      156.58      4.40 o 
  -2   5   4      275.27      281.63      6.60 o 
  -1   5   4      210.76      215.01      5.38 o 
   0   5   4       99.91      102.40      3.31 o 
   1   5   4      249.31      265.10      5.21 o 
   2   5   4      112.54      111.49      3.45 o 
   3   5   4      208.16      209.64      4.88 o 
   4   5   4        8.50       11.34      1.51 o 
   5   5   4       30.80       31.19      2.37 o 
   6   5   4       12.03       13.49      1.97 o 
   7   5   4       58.51       59.46      3.60 o 
  -2   6   4        8.01        7.22      1.65 o 
  -1   6   4       98.93      106.44      3.95 o 
   0   6   4       11.62       13.80      1.88 o 
   1   6   4       16.17       18.38      2.19 o 
   2   6   4        1.29        0.83      2.64 o 
 -13   0   5        2.28        1.22      2.98 o 
 -11   0   5       34.49       31.57      5.22 o 
  -9   0   5       21.01       18.98      2.90 o 
  -7   0   5      694.09      636.58     10.04 o 
  -5   0   5       99.99       98.86     19.67 o 
  -3   0   5      401.24      406.27     15.67 o 
  -1   0   5     2376.81     2397.87     28.65 o 
   1   0   5      917.68      995.99      5.50 o 
   3   0   5     3967.25     3932.64     33.42 o 
   5   0   5     1354.23     1407.95      9.02 o 
   7   0   5     1329.58     1331.63      8.03 o 
   9   0   5      187.95      189.79      5.88 o 
  11   0   5       38.02       32.37      4.01 o 
  13   0   5       26.54       33.35      5.13 o 
 -13   1   5        9.64       10.49      2.30 o 
 -12   1   5       41.42       40.26      3.36 o 
 -11   1   5       56.62       53.93      3.59 o 
 -10   1   5       67.38       64.02      2.74 o 
  -9   1   5      283.49      273.75      7.17 o 
  -8   1   5      120.39      117.87      3.27 o 
  -7   1   5       52.74       45.41      1.51 o 
  -6   1   5      342.67      295.25      3.49 o 
  -5   1   5      159.27      151.10      2.22 o 
  -4   1   5     2491.97     2490.59     11.80 o 
  -3   1   5      109.81      110.91      1.33 o 
  -2   1   5     5775.73     5785.45     20.88 o 
  -1   1   5      211.72      253.18      3.05 o 
   0   1   5     5442.77     5721.69     21.66 o 
   1   1   5     1692.89     1786.71      9.43 o 
   2   1   5     2504.44     2558.02     14.83 o 
   3   1   5       38.05       34.35      0.85 o 
   4   1   5      293.85      328.34      7.55 o 
   5   1   5      546.96      541.59      3.33 o 
   6   1   5       33.05       21.63      2.02 o 
   7   1   5      205.89      212.22      2.29 o 
   8   1   5      137.52      143.63      2.80 o 
   9   1   5      485.91      474.54      5.83 o 
  10   1   5       26.36       25.72      1.85 o 
  11   1   5        5.92        3.56      1.54 o 
  12   1   5        8.69        6.16      1.61 o 
  13   1   5       10.87        7.86      2.09 o 
 -12   2   5        1.26        2.52      1.86 o 
 -11   2   5       57.43       78.09      4.33 o 
 -10   2   5      311.89      307.91      9.40 o 
  -9   2   5       45.77       43.31      2.21 o 
  -8   2   5       29.61       25.10      2.42 o 
  -7   2   5       17.61       11.14      1.52 o 
  -6   2   5        4.22        3.40      0.57 o 
  -5   2   5      678.52      709.04      4.02 o 
  -4   2   5      455.67      525.81      6.69 o 
  -3   2   5      183.49      216.88      3.03 o 
  -2   2   5      355.60      381.89      2.39 o 
  -1   2   5      336.63      368.13      2.27 o 
   0   2   5        0.59        4.36      0.87 o 
   1   2   5     1818.86     1929.54      5.90 o 
   2   2   5      176.95      199.16      1.99 o 
   3   2   5     2322.49     2359.62      8.09 o 
   4   2   5     3124.31     3179.43     10.59 o 
   5   2   5     1039.10      995.13      5.69 o 
   6   2   5       51.97       51.99      1.26 o 
   7   2   5      239.55      242.10      2.80 o 
   8   2   5      402.86      412.60      4.76 o 
   9   2   5       79.75       79.19      2.31 o 
  10   2   5       22.87        8.84      1.90 o 
  11   2   5       12.71       10.64      1.65 o 
  12   2   5        5.85        5.43      1.69 o 
 -11   3   5       35.17       38.90      3.34 o 
 -10   3   5       17.25       14.82      2.02 o 
  -9   3   5       46.70       40.89      2.53 o 
  -8   3   5       13.37       14.74      1.33 o 
  -7   3   5       36.62       36.00      1.61 o 
  -6   3   5       54.32       61.28      1.53 o 
  -5   3   5        3.19        2.28      0.36 o 
  -4   3   5      431.03      417.65      2.83 o 
  -3   3   5      131.74      128.54      1.92 o 
  -2   3   5      256.05      273.45      2.67 o 
  -1   3   5      692.78      692.96      4.16 o 
   0   3   5      103.42       83.88      1.14 o 
   1   3   5       64.30       66.57      1.17 o 
   2   3   5       30.00       33.94      0.86 o 
   3   3   5      373.22      355.49      2.89 o 
   4   3   5      130.51      128.34      2.26 o 
   5   3   5       31.44       26.54      0.95 o 
   6   3   5        9.94        9.12      1.04 o 
   7   3   5       29.39       26.30      1.38 o 
   8   3   5       40.94       40.18      1.58 o 
   9   3   5       49.37       42.36      2.02 o 
  10   3   5       27.92       34.68      2.31 o 
  11   3   5        2.75        1.60      1.34 o 
 -10   4   5        0.95        3.19      1.89 o 
  -9   4   5        2.70        5.55      1.83 o 
  -8   4   5        2.94        4.56      1.41 o 
  -7   4   5       12.64       12.76      1.70 o 
  -6   4   5        4.35        2.37      1.04 o 
  -5   4   5       36.13       41.01      1.82 o 
  -4   4   5        5.59        5.67      0.86 o 
  -3   4   5       37.51       39.75      1.51 o 
  -2   4   5        0.06       -0.31      0.54 o 
  -1   4   5       18.83       17.14      0.89 o 
   0   4   5        4.60        5.43      0.57 o 
   1   4   5       26.08       27.10      0.74 o 
   2   4   5        0.39       -0.02      0.36 o 
   3   4   5        9.26        8.66      0.59 o 
   4   4   5       27.84       24.79      0.86 o 
   5   4   5       20.91       21.33      1.07 o 
   6   4   5       33.20       34.98      1.59 o 
   7   4   5        3.76        4.26      1.14 o 
   8   4   5        7.06        5.93      1.24 o 
   9   4   5       32.13       38.29      3.14 o 
  10   4   5        7.58       11.07      1.90 o 
  -7   5   5        5.08        5.99      2.00 o 
  -6   5   5        9.66        7.66      1.68 o 
  -5   5   5       40.80       44.89      2.36 o 
  -4   5   5      498.66      494.24      7.86 o 
  -3   5   5       47.74       53.30      2.61 o 
  -2   5   5      123.48      121.10      4.14 o 
  -1   5   5      188.44      192.59      4.74 o 
   0   5   5      167.61      162.55      4.09 o 
   1   5   5       97.11      110.97      3.46 o 
   2   5   5       16.14       16.99      1.60 o 
   3   5   5       70.91       74.97      3.05 o 
   4   5   5       36.53       43.69      2.60 o 
   5   5   5       20.88       25.36      2.11 o 
   6   5   5       28.60       33.35      2.78 o 
   7   5   5        3.20        7.07      2.44 o 
  -1   6   5       42.82       42.29      3.01 o 
   0   6   5       13.09       15.94      2.09 o 
   1   6   5        4.64        1.82      2.47 o 
 -12   0   6       56.64       63.30      5.79 o 
 -10   0   6      237.37      251.34     16.44 o 
  -8   0   6      118.36      103.46      3.15 o 
  -6   0   6       49.80       64.70      2.07 o 
  -4   0   6     1352.70     1346.04     16.60 o 
  -2   0   6     1618.83     1707.36     11.70 o 
   0   0   6     2195.49     2322.05     33.59 o 
   2   0   6     3569.72     3542.98     12.70 o 
   4   0   6      559.19      549.19      4.05 o 
   6   0   6      329.50      316.37      3.85 o 
   8   0   6       55.78       48.41      2.33 o 
  10   0   6      117.60      131.94      4.75 o 
  12   0   6        9.39        8.50      3.11 o 
 -13   1   6        9.12        8.82      2.99 o 
 -12   1   6        7.78        5.66      2.07 o 
 -11   1   6        1.74        1.84      2.02 o 
 -10   1   6        2.00       -0.22      1.13 o 
  -9   1   6      773.74      816.62      9.34 o 
  -8   1   6       76.10       71.80      2.74 o 
  -7   1   6      728.45      722.74      5.96 o 
  -6   1   6      159.38      164.16      2.65 o 
  -5   1   6     3130.59     3296.39     18.91 o 
  -4   1   6      133.77      143.40      3.22 o 
  -3   1   6     1453.73     1437.07      5.74 o 
  -2   1   6      337.85      352.25      2.35 o 
  -1   1   6      624.49      549.66      2.99 o 
   0   1   6      188.14      181.12      1.54 o 
   1   1   6       91.43       79.67      1.48 o 
   2   1   6      222.49      240.13      1.84 o 
   3   1   6     1161.69     1272.56      4.79 o 
   4   1   6      627.91      684.20      3.55 o 
   5   1   6      241.55      271.46      7.99 o 
   6   1   6       40.29       34.94      0.99 o 
   7   1   6      179.87      187.35      2.73 o 
   8   1   6      111.15      118.13      2.58 o 
   9   1   6      182.59      181.09      5.87 o 
  10   1   6        0.45       -0.02      1.06 o 
  11   1   6       23.43       25.14      2.30 o 
  12   1   6       18.04       18.79      2.24 o 
  13   1   6       20.02       28.51      3.08 o 
 -12   2   6       23.54       28.07      3.11 o 
 -11   2   6      165.70      186.77      6.50 o 
 -10   2   6       98.98      101.77      5.69 o 
  -9   2   6       23.49       18.24      2.30 o 
  -8   2   6       57.10       40.66      3.44 o 
  -7   2   6       56.83       44.73      3.85 o 
  -6   2   6       14.14       10.84      0.87 o 
  -5   2   6       87.47       89.79      1.25 o 
  -4   2   6      184.96      188.20      4.14 o 
  -3   2   6      377.55      409.22      2.84 o 
  -2   2   6      301.74      349.58      2.32 o 
  -1   2   6       97.84      126.49      1.39 o 
   0   2   6      241.78      223.20      1.87 o 
   1   2   6     1167.24     1211.30      4.78 o 
   2   2   6      399.25      393.41      2.70 o 
   3   2   6     1666.47     1741.97      7.21 o 
   4   2   6     1843.88     1808.83      8.66 o 
   5   2   6      208.02      192.50      2.31 o 
   6   2   6      168.76      180.37      2.28 o 
   7   2   6      773.90      751.76      4.97 o 
   8   2   6      421.28      432.54      4.13 o 
   9   2   6      107.98      107.70      2.65 o 
  10   2   6       59.30       63.90      2.68 o 
  11   2   6       32.62       26.94      2.13 o 
  12   2   6       20.16       25.72      2.47 o 
 -11   3   6        0.69        1.23      3.38 o 
 -10   3   6       16.11        8.76      1.95 o 
  -9   3   6       39.41       39.84      2.50 o 
  -8   3   6       17.37       16.53      1.38 o 
  -7   3   6       58.33       57.62      1.90 o 
  -6   3   6      116.06      109.61      1.71 o 
  -5   3   6      199.91      211.93      2.22 o 
  -4   3   6      388.14      388.55      3.56 o 
  -3   3   6      179.03      161.42      1.70 o 
  -2   3   6        8.57        7.24      0.44 o 
  -1   3   6       26.26       28.04      0.69 o 
   0   3   6      991.00     1000.63      4.32 o 
   1   3   6       53.44       43.51      1.02 o 
   2   3   6       96.26       94.82      1.45 o 
   3   3   6       17.75       17.92      0.85 o 
   4   3   6     1454.52     1424.28      6.70 o 
   5   3   6       81.45       80.77      1.98 o 
   6   3   6      137.09      127.50      3.10 o 
   7   3   6       26.12       21.97      1.32 o 
   8   3   6        1.76        1.24      0.69 o 
   9   3   6        5.04        2.01      0.95 o 
  10   3   6       27.92       29.80      2.16 o 
  11   3   6        4.13        3.80      1.40 o 
 -10   4   6       14.56       12.58      1.94 o 
  -9   4   6        6.70        5.45      1.75 o 
  -8   4   6       13.67       14.57      1.87 o 
  -7   4   6       53.01       47.38      3.27 o 
  -6   4   6        8.09        7.09      1.10 o 
  -5   4   6       10.99        9.36      1.32 o 
  -4   4   6        6.38        4.73      0.86 o 
  -3   4   6      118.50      124.77      2.47 o 
  -2   4   6        6.12        6.74      0.74 o 
  -1   4   6        0.81        0.34      0.57 o 
   0   4   6       21.13       18.30      0.90 o 
   1   4   6        7.12        5.10      0.44 o 
   2   4   6       30.47       25.43      0.86 o 
   3   4   6      143.60      138.72      1.94 o 
   4   4   6        4.37        4.05      0.55 o 
   5   4   6      146.85      148.76      2.57 o 
   6   4   6        5.41        5.46      0.83 o 
   7   4   6      228.41      220.46      4.08 o 
   8   4   6        9.54       13.12      1.50 o 
   9   4   6       89.49      104.95      5.04 o 
  10   4   6        3.28        2.01      1.46 o 
  -7   5   6        6.58        9.02      1.66 o 
  -6   5   6       94.70      102.09      3.80 o 
  -5   5   6       54.61       54.12      2.86 o 
  -4   5   6       22.32       26.55      2.06 o 
  -3   5   6      141.01      152.30      4.16 o 
  -2   5   6       57.13       59.88      2.48 o 
  -1   5   6      103.09      100.53      3.05 o 
   0   5   6        0.43       -0.05      1.10 o 
   1   5   6       10.31       10.24      1.35 o 
   2   5   6       18.63       20.85      1.73 o 
   3   5   6      187.63      184.62      4.53 o 
   4   5   6        2.13        4.03      1.29 o 
   5   5   6        7.25        3.87      1.82 o 
   6   5   6        8.36        7.47      2.11 o 
   7   5   6        0.52        2.46      2.72 o 
 -13   0   7        8.72        8.18      3.17 o 
 -11   0   7       80.18       65.08      5.73 o 
  -9   0   7        8.18        1.31      0.97 o 
  -7   0   7      255.78      248.93      3.07 o 
  -5   0   7      327.94      296.92      8.04 o 
  -3   0   7      456.99      513.84      6.43 o 
  -1   0   7     2737.67     2712.59     29.36 o 
   1   0   7      707.84      705.87      6.79 o 
   3   0   7      352.61      405.08      3.24 o 
   5   0   7       39.27       33.93      2.33 o 
   7   0   7      149.07      161.93      2.92 o 
   9   0   7      111.34      119.85      4.23 o 
  11   0   7      276.26      301.91      9.01 o 
  13   0   7        0.73       -1.68      2.23 o 
 -13   1   7        0.67       -1.72      2.18 o 
 -12   1   7       36.11       39.22      3.44 o 
 -11   1   7      213.34      217.76      6.88 o 
 -10   1   7        5.37        2.25      1.48 o 
  -9   1   7       38.76       27.62      3.00 o 
  -8   1   7      210.91      213.01      4.42 o 
  -7   1   7      326.80      336.31      4.35 o 
  -6   1   7       21.06       17.04      1.01 o 
  -5   1   7      932.98      908.28      5.38 o 
  -4   1   7      210.44      206.91      2.01 o 
  -3   1   7     2072.80     2233.53      7.34 o 
  -2   1   7      140.09      171.36      1.92 o 
  -1   1   7      427.33      430.40      3.84 o 
   0   1   7      146.20      125.12      1.70 o 
   1   1   7       45.99       55.88      1.15 o 
   2   1   7      467.61      505.95      3.34 o 
   3   1   7     3509.85     3787.53      7.51 o 
   4   1   7       61.74       68.59      1.19 o 
   5   1   7       89.31       84.83      2.67 o 
   6   1   7       45.47       52.62      1.15 o 
   7   1   7      116.13      106.21      1.89 o 
   8   1   7       17.84       12.60      1.49 o 
   9   1   7      304.56      301.04      4.37 o 
  10   1   7        8.91       11.42      1.47 o 
  11   1   7      140.95      138.86      4.39 o 
  12   1   7        4.56        5.13      2.19 o 
  13   1   7        7.43        6.29      1.87 o 
 -12   2   7        6.88        4.30      2.06 o 
 -11   2   7       61.52       61.52      4.86 o 
 -10   2   7        6.20        4.32      2.44 o 
  -9   2   7        1.30        0.40      1.67 o 
  -8   2   7       60.91       56.05      2.25 o 
  -7   2   7       86.13       77.26      2.05 o 
  -6   2   7        0.91        0.99      0.42 o 
  -5   2   7       62.07       74.69      1.42 o 
  -4   2   7       21.50       19.51      0.75 o 
  -3   2   7       48.35       63.76      1.09 o 
  -2   2   7     1559.74     1679.81      5.30 o 
  -1   2   7      254.78      257.75      2.04 o 
   0   2   7     1094.39     1078.66      3.89 o 
   1   2   7      946.76      966.76      8.21 o 
   2   2   7     3459.26     3501.58     10.82 o 
   3   2   7       98.66       76.52      1.38 o 
   4   2   7      229.68      207.38      2.41 o 
   5   2   7       14.06       11.31      0.67 o 
   6   2   7        2.50        4.72      0.68 o 
   7   2   7      247.83      240.17      3.00 o 
   8   2   7        7.49        5.11      0.83 o 
   9   2   7       12.07       13.77      1.10 o 
  10   2   7        0.82        0.79      1.12 o 
  11   2   7        5.98        4.09      1.31 o 
  12   2   7       26.55       29.82      2.64 o 
 -11   3   7        2.39        0.98      2.08 o 
 -10   3   7        1.59        0.44      1.58 o 
  -9   3   7       88.50       93.66      3.86 o 
  -8   3   7       47.41       38.40      1.98 o 
  -7   3   7      102.10      106.16      2.52 o 
  -6   3   7       22.28       18.20      0.87 o 
  -5   3   7      358.99      347.28      3.04 o 
  -4   3   7        0.09        0.26      0.38 o 
  -3   3   7      334.95      323.44      2.64 o 
  -2   3   7      170.62      200.99      1.86 o 
  -1   3   7      430.04      411.01      2.63 o 
   0   3   7      125.94      122.51      1.57 o 
   1   3   7       32.19       37.32      0.94 o 
   2   3   7      139.17      151.68      1.95 o 
   3   3   7       44.67       46.71      1.22 o 
   4   3   7        0.01        2.61      0.64 o 
   5   3   7      372.27      357.24      3.64 o 
   6   3   7       69.95       68.91      1.89 o 
   7   3   7        7.90        3.64      0.83 o 
   8   3   7        6.90        4.08      0.91 o 
   9   3   7       66.91       69.94      2.37 o 
  10   3   7       19.86       17.09      1.69 o 
  11   3   7        0.18        3.06      1.36 o 
  -9   4   7       10.19       12.59      1.98 o 
  -8   4   7        7.49        6.00      1.81 o 
  -7   4   7       15.49       11.47      1.70 o 
  -6   4   7       56.92       57.97      2.30 o 
  -5   4   7       22.08       19.50      1.53 o 
  -4   4   7      106.48      113.50      2.58 o 
  -3   4   7      122.89      128.46      2.40 o 
  -2   4   7      649.56      631.58      4.96 o 
  -1   4   7       25.79       24.13      1.09 o 
   0   4   7      674.72      638.30      5.82 o 
   1   4   7        1.94        3.08      0.43 o 
   2   4   7      560.36      524.29      3.84 o 
   3   4   7       24.86       24.95      0.95 o 
   4   4   7      259.02      258.52      2.85 o 
   5   4   7       28.66       25.49      1.23 o 
   6   4   7       28.05       34.80      1.55 o 
   7   4   7        1.63        1.51      0.90 o 
   8   4   7       80.80       91.16      3.13 o 
   9   4   7       13.70       14.23      1.80 o 
  -7   5   7       40.21       49.52      2.87 o 
  -6   5   7      104.66      107.39      3.94 o 
  -5   5   7      184.26      202.83      4.90 o 
  -4   5   7        6.79        4.98      1.72 o 
  -3   5   7       39.59       41.87      2.04 o 
  -2   5   7       87.73       89.63      2.98 o 
  -1   5   7       33.99       31.60      1.86 o 
   0   5   7       36.77       39.18      2.01 o 
   1   5   7        8.43        8.31      1.11 o 
   2   5   7       23.72       21.41      1.63 o 
   3   5   7        4.71        4.10      1.23 o 
   4   5   7       35.01       30.96      2.71 o 
   5   5   7       25.08       26.04      2.69 o 
   6   5   7       22.29       23.51      2.51 o 
   7   5   7        8.38       11.23      2.37 o 
 -12   0   8        7.36        6.03      2.72 o 
 -10   0   8      161.05      158.41      7.62 o 
  -8   0   8      108.08       97.29      3.47 o 
  -6   0   8       47.07       39.39      5.68 o 
  -4   0   8      605.14      585.84     20.80 o 
  -2   0   8       83.88      101.45      8.09 o 
   0   0   8     3806.39     3653.64     23.18 o 
   2   0   8     1130.89     1128.31      5.19 o 
   4   0   8     1433.96     1353.85      6.64 o 
   6   0   8      632.55      623.85      4.97 o 
   8   0   8      243.06      255.46      4.48 o 
  10   0   8       62.11       59.04      3.43 o 
  12   0   8        2.34        3.55      2.19 o 
 -13   1   8       33.07       46.39      3.87 o 
 -12   1   8       34.83       38.92      3.43 o 
 -11   1   8      101.72      114.36      3.87 o 
 -10   1   8       24.42       28.85      1.84 o 
  -9   1   8      433.77      440.82     10.51 o 
  -8   1   8      314.77      304.65      5.02 o 
  -7   1   8      145.16      137.76      3.26 o 
  -6   1   8        8.58        9.03      0.88 o 
  -5   1   8      278.12      247.97      4.20 o 
  -4   1   8       37.46       28.04      1.53 o 
  -3   1   8      765.85      951.90      4.89 o 
  -2   1   8       28.11       32.50      0.86 o 
  -1   1   8      142.69      150.02      1.88 o 
   0   1   8       59.25       51.48      1.03 o 
   1   1   8      184.81      199.95      2.67 o 
   2   1   8       63.16       65.45      1.25 o 
   3   1   8      538.10      571.27      2.98 o 
   4   1   8      200.62      199.49      1.99 o 
   5   1   8      727.41      733.97      4.01 o 
   6   1   8       95.92       90.82      1.46 o 
   7   1   8      558.21      560.67      4.09 o 
   8   1   8       84.90       79.76      2.82 o 
   9   1   8      500.21      514.91      5.73 o 
  10   1   8        5.29        4.48      1.21 o 
  11   1   8       11.35        4.58      1.36 o 
  12   1   8        3.77        1.91      1.58 o 
  13   1   8       16.59       21.70      3.60 o 
 -12   2   8        2.16        3.51      2.01 o 
 -11   2   8       37.41       32.24      3.87 o 
 -10   2   8       12.92       14.44      2.38 o 
  -9   2   8      148.48      143.95      5.66 o 
  -8   2   8       30.82       27.73      1.76 o 
  -7   2   8       43.39       43.83      1.41 o 
  -6   2   8      152.15      151.27      2.51 o 
  -5   2   8      348.65      351.39      2.94 o 
  -4   2   8       90.38       90.24      1.56 o 
  -3   2   8      424.04      400.38      2.69 o 
  -2   2   8     1481.38     1516.27      5.22 o 
  -1   2   8      191.35      223.19      2.35 o 
   0   2   8      499.89      465.80      2.58 o 
   1   2   8     1428.19     1427.81      5.44 o 
   2   2   8     1992.88     1950.45      8.52 o 
   3   2   8      385.86      402.80      3.50 o 
   4   2   8      804.02      807.32      4.02 o 
   5   2   8      171.34      167.37      2.05 o 
   6   2   8      171.71      163.23      2.17 o 
   7   2   8       42.56       41.80      1.25 o 
   8   2   8       48.32       51.61      1.62 o 
   9   2   8       14.72       10.36      1.09 o 
  10   2   8       20.37       18.04      1.47 o 
  11   2   8       30.78       23.98      1.92 o 
  12   2   8        7.01        5.53      1.45 o 
 -11   3   8        3.67        1.30      1.88 o 
 -10   3   8       23.14       25.29      2.88 o 
  -9   3   8        4.19        3.78      1.55 o 
  -8   3   8      239.68      224.46      4.23 o 
  -7   3   8        6.90        5.95      0.82 o 
  -6   3   8      158.71      153.85      2.19 o 
  -5   3   8        5.37        4.71      0.57 o 
  -4   3   8        1.80        0.59      0.40 o 
  -3   3   8       12.13       13.22      0.65 o 
  -2   3   8      162.76      168.65      1.87 o 
  -1   3   8       69.70       65.44      1.18 o 
   0   3   8       52.19       57.61      1.14 o 
   1   3   8       26.78       26.08      0.84 o 
   2   3   8       14.35       16.92      0.73 o 
   3   3   8       88.84       87.81      1.58 o 
   4   3   8       10.32        6.93      0.62 o 
   5   3   8       72.82       67.71      1.64 o 
   6   3   8      636.89      587.68      5.48 o 
   7   3   8       57.78       60.80      1.61 o 
   8   3   8       92.89       81.85      3.07 o 
   9   3   8       55.93       61.58      2.27 o 
  10   3   8       64.87       64.27      2.82 o 
  11   3   8       46.96       54.62      2.93 o 
  -9   4   8        0.99        1.69      1.50 o 
  -8   4   8      140.06      141.27      4.71 o 
  -7   4   8      109.42      107.10      3.74 o 
  -6   4   8      114.93      117.50      3.75 o 
  -5   4   8       64.99       61.11      2.11 o 
  -4   4   8       93.46       90.22      2.50 o 
  -3   4   8      525.31      528.00      4.63 o 
  -2   4   8       13.32       16.00      1.02 o 
  -1   4   8      438.28      436.55      4.25 o 
   0   4   8       54.18       57.72      1.14 o 
   1   4   8      314.25      319.55      2.91 o 
   2   4   8       75.40       64.54      1.42 o 
   3   4   8      163.91      165.63      2.27 o 
   4   4   8        7.17        7.12      0.81 o 
   5   4   8       25.84       28.27      1.33 o 
   6   4   8      149.98      126.10      2.72 o 
   7   4   8       30.43       28.76      1.77 o 
   8   4   8       46.99       45.82      2.13 o 
   9   4   8        0.42        0.06      1.60 o 
  -6   5   8       27.30       26.37      2.30 o 
  -5   5   8       75.54       76.67      2.80 o 
  -4   5   8       12.75       13.37      1.39 o 
  -3   5   8       49.38       52.47      2.29 o 
  -2   5   8        2.63        2.46      0.89 o 
  -1   5   8      126.15      123.84      3.17 o 
   0   5   8        0.01       -0.80      0.96 o 
   1   5   8       66.37       67.77      2.49 o 
   2   5   8        1.85        1.91      1.30 o 
   3   5   8      101.71      100.73      3.73 o 
   4   5   8       18.37       19.71      2.20 o 
   5   5   8       50.64       46.16      3.03 o 
   6   5   8       50.17       58.78      3.54 o 
 -13   0   9      136.09      155.33     11.45 o 
 -11   0   9       22.78       11.40      3.55 o 
  -9   0   9     1550.23     1544.23     19.25 o 
  -7   0   9      875.43      866.43      8.32 o 
  -5   0   9     1100.68     1106.60     11.70 o 
  -3   0   9     7984.36     8259.55     51.04 o 
  -1   0   9     7123.28     7047.76     34.25 o 
   1   0   9     2862.27     2896.23     20.07 o 
   3   0   9     2991.29     3085.24     17.02 o 
   5   0   9     5092.67     5142.75     21.00 o 
   7   0   9      226.56      221.17      3.67 o 
   9   0   9      581.64      565.51     15.73 o 
  11   0   9      284.14      295.18      9.16 o 
  13   0   9       43.89       48.78      5.50 o 
 -12   1   9       34.93       43.99      3.56 o 
 -11   1   9        4.55        3.86      1.30 o 
 -10   1   9       90.93       95.02      3.22 o 
  -9   1   9      235.76      238.60      4.74 o 
  -8   1   9      235.67      237.00      4.49 o 
  -7   1   9       30.05       21.43      1.22 o 
  -6   1   9      138.40      137.69      2.39 o 
  -5   1   9       39.32       51.61      1.47 o 
  -4   1   9      396.73      416.96      3.65 o 
  -3   1   9      562.93      657.21      4.16 o 
  -2   1   9      212.00      216.13      2.19 o 
  -1   1   9      350.01      367.50      3.05 o 
   0   1   9       19.81       12.65      0.69 o 
   1   1   9       40.99       42.09      1.13 o 
   2   1   9      225.35      225.59      2.36 o 
   3   1   9       64.35       71.49      2.01 o 
   4   1   9      473.55      470.94      2.87 o 
   5   1   9      112.75      133.89      1.67 o 
   6   1   9      267.95      258.12      2.47 o 
   7   1   9       29.34       27.25      0.96 o 
   8   1   9       72.01       65.62      1.88 o 
   9   1   9      316.91      337.97      4.73 o 
  10   1   9       38.39       39.38      2.25 o 
  11   1   9       15.30       11.01      1.51 o 
  12   1   9       41.53       44.86      2.63 o 
 -12   2   9        0.01       -0.64      1.92 o 
 -11   2   9        3.78        2.10      1.68 o 
 -10   2   9       79.49       81.69      3.99 o 
  -9   2   9        9.99        7.87      1.57 o 
  -8   2   9        4.45        1.75      1.00 o 
  -7   2   9       87.35       89.00      2.01 o 
  -6   2   9       93.93       94.43      2.16 o 
  -5   2   9       48.94       40.13      1.26 o 
  -4   2   9      135.19      142.38      1.94 o 
  -3   2   9      849.09      846.83      4.11 o 
  -2   2   9      234.54      209.23      2.08 o 
  -1   2   9      721.30      712.89      3.55 o 
   0   2   9        0.17       -0.13      0.24 o 
   1   2   9      485.69      439.30      3.95 o 
   2   2   9       93.64       76.43      1.69 o 
   3   2   9       78.56       79.32      1.62 o 
   4   2   9       81.28       77.14      1.24 o 
   5   2   9       14.52       10.76      0.63 o 
   6   2   9      185.76      190.80      2.44 o 
   7   2   9       11.54        7.03      0.82 o 
   8   2   9       59.77       61.33      1.88 o 
   9   2   9       48.80       48.40      1.76 o 
  10   2   9       49.26       46.28      2.20 o 
  11   2   9        6.18        3.67      1.29 o 
  12   2   9        0.07        0.18      1.49 o 
 -11   3   9       23.21       26.74      2.94 o 
 -10   3   9        8.15        6.07      2.16 o 
  -9   3   9       11.87        8.66      1.95 o 
  -8   3   9      228.66      221.55      6.39 o 
  -7   3   9        2.08        1.75      0.64 o 
  -6   3   9      126.80      122.84      1.95 o 
  -5   3   9       51.97       50.13      1.29 o 
  -4   3   9      115.93      109.78      1.68 o 
  -3   3   9       13.53       13.99      0.72 o 
  -2   3   9       29.46       32.38      0.90 o 
  -1   3   9       12.37       14.50      0.65 o 
   0   3   9      121.97      139.59      1.77 o 
   1   3   9      110.77      105.42      1.55 o 
   2   3   9       26.06       19.39      0.70 o 
   3   3   9      184.07      188.84      2.65 o 
   4   3   9      184.21      171.57      2.69 o 
   5   3   9      198.87      184.88      2.40 o 
   6   3   9      188.49      192.92      2.87 o 
   7   3   9        0.74        1.42      0.61 o 
   8   3   9       40.33       35.46      1.65 o 
   9   3   9       16.98       17.04      1.45 o 
  10   3   9       90.63      107.23      3.58 o 
  11   3   9        7.93       11.83      2.56 o 
  -9   4   9        5.08        4.49      1.55 o 
  -8   4   9       75.77       91.85      3.38 o 
  -7   4   9        8.84        7.34      1.44 o 
  -6   4   9      147.24      155.69      3.98 o 
  -5   4   9       19.19       19.50      1.42 o 
  -4   4   9      767.25      779.71      6.66 o 
  -3   4   9        6.04        7.19      0.88 o 
  -2   4   9       16.49       15.69      0.96 o 
  -1   4   9      100.71      101.91      1.53 o 
   0   4   9       32.56       33.65      1.01 o 
   1   4   9        9.33       11.58      0.70 o 
   2   4   9       37.35       28.76      0.97 o 
   3   4   9       31.51       30.97      1.07 o 
   4   4   9      101.38       89.76      2.89 o 
   5   4   9       11.15        8.65      0.96 o 
   6   4   9       83.02       83.52      2.55 o 
   7   4   9       21.54       19.47      1.44 o 
   8   4   9       28.00       26.86      1.87 o 
   9   4   9        0.83        5.26      1.86 o 
  -6   5   9        9.92        9.72      1.32 o 
  -5   5   9        1.05        0.08      1.05 o 
  -4   5   9       43.34       41.29      2.20 o 
  -3   5   9       18.56       20.69      1.57 o 
  -2   5   9        2.83        2.91      0.90 o 
  -1   5   9       22.46       20.33      1.47 o 
   0   5   9        6.87        4.16      0.92 o 
   1   5   9       24.52       25.93      1.94 o 
   2   5   9        7.03        5.17      1.34 o 
   3   5   9        9.75       13.26      1.96 o 
   4   5   9        3.47        8.08      1.71 o 
   5   5   9       10.07        6.89      1.78 o 
   6   5   9       47.20       53.06      3.24 o 
 -12   0  10        3.03        3.25      2.90 o 
 -10   0  10      143.26      153.02      6.78 o 
  -8   0  10      113.85      121.57      4.18 o 
  -6   0  10     1330.45     1270.23     11.67 o 
  -4   0  10      407.63      381.33      6.01 o 
  -2   0  10     1166.89     1031.86     13.90 o 
   0   0  10      101.16       85.97      2.68 o 
   2   0  10      245.37      247.92      3.19 o 
   4   0  10      134.27      129.10      2.21 o 
   6   0  10      309.98      344.68      4.14 o 
   8   0  10      208.81      206.89      4.15 o 
  10   0  10      184.68      202.56      5.94 o 
  12   0  10        6.39        8.93      2.55 o 
 -12   1  10        3.99        7.63      1.95 o 
 -11   1  10       17.27       16.85      1.66 o 
 -10   1  10        2.79        3.13      1.17 o 
  -9   1  10      224.10      214.90      4.50 o 
  -8   1  10      125.22      119.87      2.59 o 
  -7   1  10       52.13       45.46      1.74 o 
  -6   1  10       69.89       78.36      1.86 o 
  -5   1  10       13.87        7.20      0.60 o 
  -4   1  10        1.26        0.78      0.50 o 
  -3   1  10      442.40      422.96      4.34 o 
  -2   1  10       12.59       13.98      0.79 o 
  -1   1  10      120.77      155.99      2.28 o 
   0   1  10      234.83      240.28      2.54 o 
   1   1  10     1356.57     1313.27      6.03 o 
   2   1  10      167.80      144.39      2.05 o 
   3   1  10     1510.84     1569.97      4.86 o 
   4   1  10        1.42        1.02      0.27 o 
   5   1  10       11.89       14.37      0.65 o 
   6   1  10       43.90       38.99      1.13 o 
   7   1  10      114.22      115.25      1.98 o 
   8   1  10       12.51       10.69      1.00 o 
   9   1  10      122.33      114.73      2.81 o 
  10   1  10        1.69        2.75      1.14 o 
  11   1  10        5.53        9.10      1.53 o 
  12   1  10        2.44        3.16      1.32 o 
 -12   2  10        3.19        5.43      2.06 o 
 -11   2  10       22.41       22.50      2.48 o 
 -10   2  10        4.22        2.16      1.90 o 
  -9   2  10        2.43        0.95      1.10 o 
  -8   2  10       13.16       11.42      1.41 o 
  -7   2  10       37.76       35.83      1.59 o 
  -6   2  10       29.00       26.76      1.24 o 
  -5   2  10       25.99       25.06      1.18 o 
  -4   2  10      341.60      329.16      3.25 o 
  -3   2  10      216.32      207.74      2.51 o 
  -2   2  10      129.87      110.09      1.59 o 
  -1   2  10       97.19       96.32      1.39 o 
   0   2  10       79.93       74.66      1.20 o 
   1   2  10      387.54      393.22      3.89 o 
   2   2  10       11.55       12.52      0.90 o 
   3   2  10       86.98       90.95      1.83 o 
   4   2  10       85.17       82.96      1.47 o 
   5   2  10      263.37      257.22      2.47 o 
   6   2  10       13.63       10.47      0.76 o 
   7   2  10        5.52        3.99      0.63 o 
   8   2  10       62.40       64.58      1.94 o 
   9   2  10       20.14       19.53      1.26 o 
  10   2  10       18.55       19.01      1.60 o 
  11   2  10       16.75       16.83      1.78 o 
  12   2  10        1.03        1.98      1.38 o 
 -11   3  10        4.38        6.09      2.30 o 
 -10   3  10        4.92        2.27      1.95 o 
  -9   3  10        9.71       12.46      1.86 o 
  -8   3  10       20.44       24.32      2.24 o 
  -7   3  10       29.70       28.84      1.73 o 
  -6   3  10       13.62       13.20      0.95 o 
  -5   3  10       74.58       76.07      1.63 o 
  -4   3  10      222.95      232.51      2.69 o 
  -3   3  10       86.81       96.44      1.64 o 
  -2   3  10       53.06       54.39      1.15 o 
  -1   3  10      228.15      225.81      2.23 o 
   0   3  10      431.67      442.90      3.13 o 
   1   3  10       83.51       78.04      1.63 o 
   2   3  10      111.30      108.01      1.93 o 
   3   3  10      165.44      166.48      2.47 o 
   4   3  10     1106.45     1009.95      6.49 o 
   5   3  10      354.55      321.45      3.65 o 
   6   3  10      165.68      170.54      2.46 o 
   7   3  10        3.07        2.58      0.88 o 
   8   3  10       69.06       71.00      2.24 o 
   9   3  10       11.92       10.51      1.33 o 
  10   3  10       45.75       58.28      3.27 o 
  -9   4  10        3.26        2.31      2.01 o 
  -8   4  10       28.48       28.57      2.12 o 
  -7   4  10       32.97       37.53      2.20 o 
  -6   4  10       93.76       91.03      3.08 o 
  -5   4  10       17.45       13.19      1.53 o 
  -4   4  10      457.79      444.23      4.53 o 
  -3   4  10      111.48      105.38      2.19 o 
  -2   4  10       32.06       30.74      0.90 o 
  -1   4  10       30.93       31.47      0.97 o 
   0   4  10      128.37      124.33      1.86 o 
   1   4  10      303.64      282.76      2.81 o 
   2   4  10       17.02       17.23      0.80 o 
   3   4  10       22.47       24.82      1.20 o 
   4   4  10       64.87       69.48      2.17 o 
   5   4  10      237.21      216.08      4.11 o 
   6   4  10       37.44       36.76      1.95 o 
   7   4  10        5.76        4.57      1.01 o 
   8   4  10        5.00        2.11      1.18 o 
   9   4  10        2.49        4.44      1.59 o 
  -6   5  10       36.10       33.90      2.41 o 
  -5   5  10        2.63        1.91      1.14 o 
  -4   5  10       51.60       54.26      2.56 o 
  -3   5  10        6.46        7.81      1.20 o 
  -2   5  10        9.10        8.40      1.15 o 
  -1   5  10        4.55        5.22      1.16 o 
   0   5  10        2.55        1.87      0.98 o 
   1   5  10       53.17       48.32      2.46 o 
   2   5  10       70.28       72.77      2.97 o 
   3   5  10       72.39       74.72      4.21 o 
   4   5  10       83.85       88.71      4.03 o 
   5   5  10       25.45       17.74      2.12 o 
   6   5  10       23.07       23.48      2.35 o 
 -11   0  11      134.34      147.96      7.27 o 
  -9   0  11      756.55      750.13     10.32 o 
  -7   0  11     3802.44     3697.71     42.69 o 
  -5   0  11      156.47      135.32      4.51 o 
  -3   0  11     1077.10     1135.32     11.55 o 
  -1   0  11     2242.35     2511.89     60.43 o 
   1   0  11      548.46      630.32      6.40 o 
   3   0  11      335.17      384.36      3.63 o 
   5   0  11      470.46      439.84      3.67 o 
   7   0  11      610.34      640.62      7.35 o 
   9   0  11      465.51      466.07      8.52 o 
  11   0  11      425.22      468.71      9.49 o 
 -12   1  11        1.47        0.73      1.54 o 
 -11   1  11       62.82       67.92      3.55 o 
 -10   1  11       18.88       13.57      1.58 o 
  -9   1  11        4.53        1.31      1.11 o 
  -8   1  11       74.65       67.53      2.62 o 
  -7   1  11      288.71      299.20      4.39 o 
  -6   1  11      199.77      192.73      2.89 o 
  -5   1  11      157.38      152.62      2.15 o 
  -4   1  11      341.17      353.52      3.62 o 
  -3   1  11       40.92       50.21      1.76 o 
  -2   1  11      966.01      951.38      7.71 o 
  -1   1  11      503.06      482.78      4.27 o 
   0   1  11     1090.52     1077.26      5.65 o 
   1   1  11       36.69       44.27      1.09 o 
   2   1  11      565.70      539.80      4.61 o 
   3   1  11      519.83      510.74      3.59 o 
   4   1  11      318.91      298.53      2.47 o 
   5   1  11      200.37      189.21      2.07 o 
   6   1  11      215.72      218.68      2.45 o 
   7   1  11      583.04      578.25      4.43 o 
   8   1  11      161.50      162.08      3.47 o 
   9   1  11        4.82        3.02      0.70 o 
  10   1  11      166.06      178.43      4.02 o 
  11   1  11       17.69       15.03      1.82 o 
  12   1  11       19.45       24.04      2.10 o 
 -11   2  11       68.63       82.82      4.11 o 
 -10   2  11        9.69        9.55      1.55 o 
  -9   2  11       54.72       57.83      2.72 o 
  -8   2  11       39.89       35.76      1.60 o 
  -7   2  11      144.64      145.16      3.02 o 
  -6   2  11      140.40      138.88      2.78 o 
  -5   2  11        0.79       -0.02      0.65 o 
  -4   2  11      161.00      157.79      2.40 o 
  -3   2  11       36.71       39.52      1.17 o 
  -2   2  11      112.54      117.53      2.00 o 
  -1   2  11        4.13        7.56      0.59 o 
   0   2  11      704.31      646.31      6.19 o 
   1   2  11       16.10       13.89      0.56 o 
   2   2  11       23.12       24.90      0.90 o 
   3   2  11       53.91       55.01      1.38 o 
   4   2  11      142.17      137.86      2.09 o 
   5   2  11        0.81        1.60      0.36 o 
   6   2  11       23.58       22.04      1.03 o 
   7   2  11       33.64       29.40      1.23 o 
   8   2  11       16.81       14.11      1.10 o 
   9   2  11        6.86        8.10      1.09 o 
  10   2  11       38.65       39.43      2.09 o 
  11   2  11       22.82       23.62      2.37 o 
 -10   3  11        9.39        4.45      2.24 o 
  -9   3  11        6.75        5.22      1.58 o 
  -8   3  11       14.48       12.41      1.53 o 
  -7   3  11        1.80        2.71      1.05 o 
  -6   3  11      219.31      219.08      3.38 o 
  -5   3  11       22.58       21.58      1.09 o 
  -4   3  11      465.90      450.17      3.90 o 
  -3   3  11       40.22       42.90      1.35 o 
  -2   3  11      552.24      515.98      3.83 o 
  -1   3  11      587.76      567.41      4.44 o 
   0   3  11       63.61       65.58      1.41 o 
   1   3  11      371.44      368.79      3.19 o 
   2   3  11      147.78      142.91      2.81 o 
   3   3  11      485.76      440.57      5.58 o 
   4   3  11       77.46       82.11      2.56 o 
   5   3  11       30.79       33.65      1.34 o 
   6   3  11      104.92       90.87      3.03 o 
   7   3  11       14.23       18.59      1.23 o 
   8   3  11        1.23        1.81      0.90 o 
   9   3  11       23.94       23.40      2.00 o 
  10   3  11        4.25        3.59      1.62 o 
  -8   4  11       11.08       16.70      2.83 o 
  -7   4  11        4.96        5.63      1.25 o 
  -6   4  11      219.33      213.86      4.57 o 
  -5   4  11       88.02       94.38      2.99 o 
  -4   4  11       11.54       10.48      1.00 o 
  -3   4  11        7.63        7.06      0.74 o 
  -2   4  11       30.87       34.27      1.14 o 
  -1   4  11        2.94        1.88      0.47 o 
   0   4  11      103.43      103.56      1.71 o 
   1   4  11        1.23        1.89      0.43 o 
   2   4  11      137.38      139.40      2.46 o 
   3   4  11       12.40       10.64      1.08 o 
   4   4  11      151.89      135.47      3.31 o 
   5   4  11       30.71       28.84      1.81 o 
   6   4  11       80.06       71.10      2.61 o 
   7   4  11       11.27        8.61      1.33 o 
   8   4  11      150.86      163.53      4.03 o 
  -5   5  11       10.22        7.35      1.35 o 
  -4   5  11        0.10       -1.69      1.69 o 
  -3   5  11       27.39       34.64      2.64 o 
  -2   5  11        5.00        5.52      1.37 o 
  -1   5  11       68.63       64.46      2.77 o 
   0   5  11        3.76        3.02      1.11 o 
   1   5  11       37.14       45.60      2.74 o 
   2   5  11       68.36       64.61      3.11 o 
   3   5  11       46.26       52.97      3.78 o 
   4   5  11        0.04        0.45      1.79 o 
   5   5  11       16.61       21.24      2.28 o 
 -12   0  12       61.96       77.12      5.61 o 
 -10   0  12       57.59       63.41      3.30 o 
  -8   0  12       94.37       90.09      3.81 o 
  -6   0  12      106.66       88.63      5.74 o 
  -4   0  12       21.04       30.22      1.85 o 
  -2   0  12       15.95       10.34      1.93 o 
   0   0  12      303.80      318.85      5.50 o 
   2   0  12      204.25      185.79      3.36 o 
   4   0  12      131.64      133.24      2.36 o 
   6   0  12        8.64        7.26      1.10 o 
   8   0  12       22.87       24.95      1.96 o 
  10   0  12       56.31       59.18      3.60 o 
  12   0  12       13.34        6.47      4.28 o 
 -12   1  12        0.05       -1.77      1.77 o 
 -11   1  12       31.86       30.53      2.76 o 
 -10   1  12        6.60        7.49      1.44 o 
  -9   1  12       44.17       41.52      1.99 o 
  -8   1  12       55.97       56.33      2.46 o 
  -7   1  12      696.62      666.21      7.41 o 
  -6   1  12        0.13        0.76      0.85 o 
  -5   1  12      129.33      120.21      2.23 o 
  -4   1  12      149.43      151.38      2.39 o 
  -3   1  12        8.19        7.56      1.01 o 
  -2   1  12       12.60       12.95      0.66 o 
  -1   1  12      802.76      840.13      5.87 o 
   0   1  12      390.45      389.23      3.60 o 
   1   1  12      983.41      958.33      5.28 o 
   2   1  12      111.69      112.79      1.60 o 
   3   1  12      108.46       91.18      1.60 o 
   4   1  12      153.15      133.68      1.67 o 
   5   1  12      128.82      124.64      1.87 o 
   6   1  12        0.68        1.50      0.50 o 
   7   1  12      448.45      447.06      4.52 o 
   8   1  12        4.25        2.55      0.64 o 
   9   1  12       30.31       32.91      1.45 o 
  10   1  12        3.06        7.47      1.30 o 
  11   1  12      185.93      203.29      5.04 o 
  12   1  12        0.14        3.82      1.49 o 
 -11   2  12        0.91       -1.65      1.65 o 
 -10   2  12       11.62       13.96      1.66 o 
  -9   2  12       43.08       45.19      2.47 o 
  -8   2  12       10.81       11.86      1.47 o 
  -7   2  12        1.93        1.19      0.91 o 
  -6   2  12      375.49      366.91      3.62 o 
  -5   2  12      138.67      142.45      2.56 o 
  -4   2  12      163.30      163.47      2.65 o 
  -3   2  12      163.71      156.41      2.51 o 
  -2   2  12      410.63      405.46      3.96 o 
  -1   2  12       13.59       10.96      0.69 o 
   0   2  12        4.87        4.38      0.45 o 
   1   2  12       81.92       70.79      1.83 o 
   2   2  12       34.57       36.54      1.08 o 
   3   2  12      221.40      216.33      2.86 o 
   4   2  12       14.56       16.77      1.14 o 
   5   2  12       43.14       41.49      1.45 o 
   6   2  12       70.18       58.47      2.46 o 
   7   2  12       13.86       15.11      0.92 o 
   8   2  12       20.17       23.41      1.45 o 
   9   2  12       10.95        9.62      1.16 o 
  10   2  12       19.76       22.22      1.72 o 
  11   2  12        0.20        1.03      1.39 o 
 -10   3  12        8.05       10.85      1.92 o 
  -9   3  12        1.83       -0.82      1.29 o 
  -8   3  12        4.72        4.32      1.34 o 
  -7   3  12       43.57       42.35      2.35 o 
  -6   3  12       59.80       61.11      2.17 o 
  -5   3  12        5.27        2.66      0.89 o 
  -4   3  12      227.53      226.38      3.01 o 
  -3   3  12        7.25        6.62      0.78 o 
  -2   3  12     2557.90     2558.00     12.57 o 
  -1   3  12       96.07       89.00      2.46 o 
   0   3  12      467.04      443.91      4.98 o 
   1   3  12       26.10       23.26      1.12 o 
   2   3  12      629.66      634.36      6.16 o 
   3   3  12       82.94       73.27      2.32 o 
   4   3  12       35.32       42.70      1.93 o 
   5   3  12       40.31       36.36      1.06 o 
   6   3  12        7.86        6.38      0.84 o 
   7   3  12        5.40        2.61      0.81 o 
   8   3  12       27.72       30.25      1.79 o 
   9   3  12        2.25        0.63      1.22 o 
  10   3  12        1.93        2.08      1.42 o 
  -8   4  12       13.74       14.40      3.40 o 
  -7   4  12       71.86       76.16      4.19 o 
  -6   4  12        7.37        7.24      1.69 o 
  -5   4  12      194.93      199.66      4.68 o 
  -4   4  12        2.59        3.51      0.87 o 
  -3   4  12       36.34       36.31      1.43 o 
  -2   4  12      142.86      137.14      2.27 o 
  -1   4  12      179.32      177.40      3.00 o 
   0   4  12        0.26        1.35      0.57 o 
   1   4  12       15.98       17.58      1.04 o 
   2   4  12       88.57       81.27      2.24 o 
   3   4  12       36.95       33.14      1.75 o 
   4   4  12        9.26        5.14      1.15 o 
   5   4  12      252.77      255.63      4.65 o 
   6   4  12       37.33       31.33      1.90 o 
   7   4  12      181.85      158.91      3.84 o 
   8   4  12        4.55        7.62      1.51 o 
  -5   5  12       17.33       17.63      2.38 o 
  -4   5  12        3.85        1.77      3.08 o 
  -3   5  12        0.48        0.62      1.52 o 
  -2   5  12      106.00      111.01      4.85 o 
  -1   5  12        0.14        1.89      1.42 o 
   0   5  12      121.72      122.63      4.10 o 
   1   5  12        1.84        1.82      2.10 o 
   2   5  12       45.73       45.23      3.21 o 
   3   5  12        6.54        6.39      1.98 o 
   4   5  12        9.59        9.34      2.18 o 
   5   5  12        2.75        1.40      2.19 o 
 -11   0  13        9.30        4.58      2.33 o 
  -9   0  13      221.22      215.27      6.06 o 
  -7   0  13      313.93      314.36      8.25 o 
  -5   0  13      129.20      132.13      6.92 o 
  -3   0  13       64.74       87.51      2.93 o 
  -1   0  13       15.38       18.54      2.42 o 
   1   0  13       29.25       44.53      1.75 o 
   3   0  13        8.06       12.84      0.97 o 
   5   0  13     1357.80     1369.87     11.28 o 
   7   0  13       51.07       39.19      2.65 o 
   9   0  13      422.90      464.43      8.74 o 
  11   0  13       59.51       62.23      3.79 o 
 -12   1  13        8.21        6.39      1.79 o 
 -11   1  13       27.78       30.30      2.63 o 
 -10   1  13        7.69        9.17      1.57 o 
  -9   1  13        2.11       -0.37      1.22 o 
  -8   1  13        1.88        0.02      1.22 o 
  -7   1  13      388.96      399.51      5.85 o 
  -6   1  13       92.96       97.99      3.06 o 
  -5   1  13      714.04      688.87      5.37 o 
  -4   1  13      192.70      169.89      2.77 o 
  -3   1  13      145.65      156.82      2.19 o 
  -2   1  13      415.62      389.54      3.27 o 
  -1   1  13      438.65      417.45      4.18 o 
   0   1  13      284.99      257.88      2.99 o 
   1   1  13      102.79      104.63      1.71 o 
   2   1  13      453.68      408.84      3.58 o 
   3   1  13       50.60       54.90      1.33 o 
   4   1  13      238.05      237.17      2.89 o 
   5   1  13      152.21      152.19      2.63 o 
   6   1  13      110.07      115.30      2.05 o 
   7   1  13       64.26       56.44      2.45 o 
   8   1  13        0.51        1.09      0.72 o 
   9   1  13       22.00       19.46      1.56 o 
  10   1  13       18.11       19.98      1.69 o 
  11   1  13       49.00       54.80      2.87 o 
 -11   2  13        0.75        4.94      1.91 o 
 -10   2  13        7.38        8.12      1.49 o 
  -9   2  13        2.17        0.44      1.12 o 
  -8   2  13        3.85        3.33      1.24 o 
  -7   2  13       55.59       52.25      2.20 o 
  -6   2  13       40.07       34.71      1.30 o 
  -5   2  13       59.81       64.25      1.84 o 
  -4   2  13       12.23       11.29      0.88 o 
  -3   2  13       23.30       23.61      1.28 o 
  -2   2  13      200.59      187.39      2.81 o 
  -1   2  13        4.42        4.84      0.69 o 
   0   2  13       11.46       12.12      0.83 o 
   1   2  13       19.53       18.49      1.16 o 
   2   2  13      103.44       90.15      2.64 o 
   3   2  13      191.11      178.94      2.55 o 
   4   2  13       53.93       49.18      1.90 o 
   5   2  13      188.10      188.14      3.24 o 
   6   2  13      109.51       95.11      1.67 o 
   7   2  13       32.33       33.82      1.22 o 
   8   2  13       29.26       30.69      1.87 o 
   9   2  13        2.19        4.56      1.07 o 
  10   2  13       10.36       10.38      1.54 o 
  11   2  13        6.48       11.58      1.85 o 
 -10   3  13        2.37        4.94      1.63 o 
  -9   3  13       58.51       63.27      3.07 o 
  -8   3  13       92.92       93.57      3.53 o 
  -7   3  13       62.57       56.43      2.69 o 
  -6   3  13       12.26        8.83      1.21 o 
  -5   3  13      252.32      252.26      3.88 o 
  -4   3  13        9.71       10.93      0.98 o 
  -3   3  13       14.63       11.89      1.02 o 
  -2   3  13      315.53      307.37      3.03 o 
  -1   3  13      262.07      246.88      2.64 o 
   0   3  13       70.71       72.26      2.08 o 
   1   3  13       36.45       36.45      1.28 o 
   2   3  13       42.10       39.46      1.75 o 
   3   3  13       78.15       76.59      2.28 o 
   4   3  13        3.41        3.78      0.81 o 
   5   3  13       18.97       16.21      1.62 o 
   6   3  13        1.42        2.22      0.81 o 
   7   3  13       64.55       59.18      2.31 o 
   8   3  13        9.04        8.79      1.41 o 
   9   3  13        5.00        2.59      1.32 o 
  10   3  13       29.52       39.44      2.62 o 
  -8   4  13       19.13       19.67      2.53 o 
  -7   4  13        8.24        5.72      1.81 o 
  -6   4  13       22.34       15.82      2.35 o 
  -5   4  13        1.39       -0.28      1.26 o 
  -4   4  13      124.63      118.14      3.28 o 
  -3   4  13       81.17       83.73      2.24 o 
  -2   4  13        4.63        5.16      0.82 o 
  -1   4  13       24.75       24.36      1.26 o 
   0   4  13        1.84        1.71      0.71 o 
   1   4  13       27.29       27.66      1.42 o 
   2   4  13       60.58       64.77      2.10 o 
   3   4  13       13.02       13.26      1.31 o 
   4   4  13       38.12       45.11      2.25 o 
   5   4  13        0.84        2.73      1.13 o 
   6   4  13      284.99      273.94      4.95 o 
   7   4  13       63.93       63.71      3.09 o 
   8   4  13       30.10       35.20      2.46 o 
  -4   5  13       15.43       14.35      2.34 o 
  -3   5  13       52.62       58.34      3.37 o 
  -2   5  13       10.51       11.04      2.00 o 
  -1   5  13       23.26       30.49      2.48 o 
   0   5  13        0.02        0.28      1.76 o 
   1   5  13       11.21       17.19      2.35 o 
   2   5  13       94.98       92.56      4.38 o 
   3   5  13       23.82       27.04      2.90 o 
   4   5  13       91.01       86.72      4.68 o 
 -10   0  14       36.09       38.73      3.92 o 
  -8   0  14        9.51        4.55      2.29 o 
  -6   0  14       26.72       14.89      3.47 o 
  -4   0  14       96.74      101.37      4.30 o 
  -2   0  14      112.56      118.09      4.15 o 
   0   0  14       70.94       71.42      2.58 o 
   2   0  14     1408.18     1283.26      8.52 o 
   4   0  14      625.41      593.36      5.73 o 
   6   0  14      265.07      246.87      3.71 o 
   8   0  14      105.50      101.67      2.59 o 
  10   0  14       43.74       45.53      3.21 o 
 -11   1  14        2.74        3.40      1.60 o 
 -10   1  14       46.64       48.48      2.75 o 
  -9   1  14       37.94       40.12      2.64 o 
  -8   1  14       49.71       49.29      2.76 o 
  -7   1  14      303.62      284.76      5.02 o 
  -6   1  14        7.35        6.43      1.25 o 
  -5   1  14     1793.10     1773.25     14.77 o 
  -4   1  14      120.84      110.41      2.29 o 
  -3   1  14      803.64      759.90      6.36 o 
  -2   1  14       36.50       38.01      1.04 o 
  -1   1  14     1520.16     1494.20      8.60 o 
   0   1  14      146.45      150.78      2.34 o 
   1   1  14      168.85      181.30      2.28 o 
   2   1  14      167.91      156.74      2.34 o 
   3   1  14      113.66      110.29      2.59 o 
   4   1  14       10.48       10.93      0.81 o 
   5   1  14      196.86      205.20      5.38 o 
   6   1  14        0.68        0.26      0.86 o 
   7   1  14       31.79       27.01      1.48 o 
   8   1  14       11.37        9.93      1.05 o 
   9   1  14       19.35       18.37      1.57 o 
  10   1  14        4.63        2.46      1.07 o 
  11   1  14       27.45       38.72      2.53 o 
 -11   2  14        2.59        1.70      2.91 o 
 -10   2  14        4.96        5.17      1.44 o 
  -9   2  14       27.49       30.00      2.11 o 
  -8   2  14       83.96       74.46      3.02 o 
  -7   2  14       16.28       13.11      1.54 o 
  -6   2  14       31.60       29.49      1.36 o 
  -5   2  14      506.43      494.73      4.84 o 
  -4   2  14       88.72       88.00      2.17 o 
  -3   2  14      231.59      226.21      3.66 o 
  -2   2  14      350.08      331.11      4.35 o 
  -1   2  14       69.83       69.61      1.67 o 
   0   2  14     2173.74     2138.76     16.51 o 
   1   2  14      328.73      324.01      4.26 o 
   2   2  14      244.36      230.41      3.79 o 
   3   2  14      104.91       99.56      2.17 o 
   4   2  14      404.00      381.02      5.13 o 
   5   2  14       42.49       42.83      2.06 o 
   6   2  14       12.92       16.12      0.99 o 
   7   2  14       75.08       74.80      1.95 o 
   8   2  14       81.99       87.37      2.94 o 
   9   2  14       76.41       80.33      3.86 o 
  10   2  14       27.28       35.09      2.60 o 
  -9   3  14       25.42       27.51      2.44 o 
  -8   3  14       96.36       94.63      3.60 o 
  -7   3  14       28.87       30.61      2.10 o 
  -6   3  14       38.32       34.27      2.15 o 
  -5   3  14       47.86       48.40      2.50 o 
  -4   3  14      393.04      390.35      5.01 o 
  -3   3  14       93.04       87.79      2.34 o 
  -2   3  14       14.28       14.18      0.97 o 
  -1   3  14       50.74       47.47      1.71 o 
   0   3  14      104.48      105.31      3.04 o 
   1   3  14      105.95       94.43      2.77 o 
   2   3  14       17.90       17.46      0.79 o 
   3   3  14       15.19       13.78      0.99 o 
   4   3  14       36.05       34.74      1.71 o 
   5   3  14        3.49        4.14      1.33 o 
   6   3  14      104.06       92.04      2.98 o 
   7   3  14        3.70        5.62      1.39 o 
   8   3  14       15.25       15.09      1.67 o 
   9   3  14        7.92        7.32      1.49 o 
  -7   4  14       13.88       11.68      2.11 o 
  -6   4  14        0.98       -0.58      1.66 o 
  -5   4  14       29.83       31.54      2.67 o 
  -4   4  14        3.43        2.69      1.30 o 
  -3   4  14       38.63       39.30      2.13 o 
  -2   4  14        3.67        2.69      1.05 o 
  -1   4  14       53.17       55.16      2.13 o 
   0   4  14        0.22        1.10      0.85 o 
   1   4  14      178.18      163.20      3.66 o 
   2   4  14       15.01       14.51      1.36 o 
   3   4  14       66.39       65.90      2.50 o 
   4   4  14       12.39       12.09      1.41 o 
   5   4  14       79.20       73.07      3.10 o 
   6   4  14       13.39       15.13      1.72 o 
   7   4  14        7.65        5.23      1.50 o 
  -3   5  14        5.19        6.60      1.80 o 
  -2   5  14       11.20       14.42      2.19 o 
  -1   5  14       26.55       22.11      2.26 o 
   0   5  14        4.33        4.34      2.03 o 
   1   5  14      139.40      143.48      5.83 o 
   2   5  14        2.93        5.72      1.94 o 
   3   5  14        7.21        7.60      2.06 o 
 -11   0  15        2.07        2.85      2.15 o 
  -9   0  15        1.69        0.17      1.44 o 
  -7   0  15       23.89       18.63      1.95 o 
  -5   0  15       18.00       13.68      2.06 o 
  -3   0  15      433.96      412.88      8.47 o 
  -1   0  15      310.85      287.62      6.46 o 
   1   0  15      800.97      778.06      6.66 o 
   3   0  15      638.68      607.54      6.34 o 
   5   0  15      139.22      138.74      2.92 o 
   7   0  15       68.06       65.03      2.55 o 
   9   0  15        4.32        3.79      1.48 o 
  11   0  15        3.53        4.93      1.65 o 
 -11   1  15        7.99       11.39      2.04 o 
 -10   1  15       83.24       98.55      3.77 o 
  -9   1  15        0.06       -0.49      1.23 o 
  -8   1  15      109.26      115.97      4.11 o 
  -7   1  15       90.19       91.92      3.23 o 
  -6   1  15      200.08      210.61      3.87 o 
  -5   1  15      146.63      151.26      3.12 o 
  -4   1  15      146.45      132.75      2.79 o 
  -3   1  15       15.57       19.92      0.98 o 
  -2   1  15       52.26       49.93      1.83 o 
  -1   1  15       11.66       20.77      2.10 o 
   0   1  15      308.03      278.33      2.85 o 
   1   1  15        2.95        3.24      0.51 o 
   2   1  15        3.82        5.23      0.69 o 
   3   1  15      163.85      159.70      2.81 o 
   4   1  15       11.73       12.39      0.89 o 
   5   1  15       11.22       12.33      1.18 o 
   6   1  15      124.02      128.12      2.22 o 
   7   1  15       24.44       22.21      1.66 o 
   8   1  15       42.76       40.25      2.11 o 
   9   1  15        0.43        0.42      0.93 o 
  10   1  15       25.20       25.33      2.22 o 
  11   1  15        6.76        8.24      1.84 o 
 -10   2  15        7.19        7.95      1.80 o 
  -9   2  15       17.40       19.39      2.22 o 
  -8   2  15       30.13       26.20      2.34 o 
  -7   2  15       54.09       57.85      2.99 o 
  -6   2  15       30.62       27.18      2.17 o 
  -5   2  15      165.62      175.44      3.66 o 
  -4   2  15       58.99       65.57      1.93 o 
  -3   2  15       15.45       15.52      1.18 o 
  -2   2  15       12.99       15.04      1.16 o 
  -1   2  15       11.20       13.90      0.89 o 
   0   2  15     1459.47     1442.93     10.39 o 
   1   2  15      126.23      126.08      3.11 o 
   2   2  15      170.40      165.10      3.74 o 
   3   2  15       35.32       32.11      1.27 o 
   4   2  15      340.57      328.79      4.83 o 
   5   2  15       33.12       32.61      1.81 o 
   6   2  15      131.48      127.30      3.07 o 
   7   2  15       19.38       15.52      1.44 o 
   8   2  15       22.78       25.81      1.99 o 
   9   2  15       52.96       50.09      2.68 o 
  10   2  15       21.84       28.99      2.53 o 
  -9   3  15        0.38        0.97      1.49 o 
  -8   3  15        2.79        2.72      1.46 o 
  -7   3  15       30.43       33.35      2.26 o 
  -6   3  15        4.57        2.85      1.21 o 
  -5   3  15       33.73       25.31      1.85 o 
  -4   3  15        8.52        9.60      1.21 o 
  -3   3  15       55.24       57.91      2.33 o 
  -2   3  15        8.03        7.21      0.83 o 
  -1   3  15      165.55      160.48      3.00 o 
   0   3  15      138.29      135.23      3.56 o 
   1   3  15      247.85      239.04      4.43 o 
   2   3  15       23.33       23.34      1.79 o 
   3   3  15      164.69      143.01      2.58 o 
   4   3  15        2.91        1.20      0.99 o 
   5   3  15        6.94        6.45      1.42 o 
   6   3  15        3.98        3.00      1.26 o 
   7   3  15       20.10       25.26      2.26 o 
   8   3  15       30.85       35.47      2.24 o 
   9   3  15        0.96       -1.28      1.34 o 
  -7   4  15        6.01        5.57      2.18 o 
  -6   4  15        7.91        8.24      2.36 o 
  -5   4  15        1.07       -1.96      1.96 o 
  -4   4  15        9.33        7.57      1.84 o 
  -3   4  15        1.81        1.13      1.40 o 
  -2   4  15       11.03       11.08      1.56 o 
  -1   4  15        0.63        1.36      0.96 o 
   0   4  15       63.21       64.30      2.42 o 
   1   4  15        0.44        2.32      0.95 o 
   2   4  15       23.13       24.56      1.65 o 
   3   4  15        0.22        1.30      1.01 o 
   4   4  15      122.13      112.09      3.50 o 
   5   4  15        2.30       -0.09      1.15 o 
   6   4  15       41.63       44.08      2.49 o 
   7   4  15        0.46        2.42      1.47 o 
  -2   5  15        0.72       -1.67      1.67 o 
  -1   5  15       16.70       13.79      2.66 o 
   0   5  15       11.07       11.79      2.43 o 
   1   5  15       11.94       12.49      2.43 o 
   2   5  15        9.81        5.94      2.02 o 
 -10   0  16        3.68        4.24      2.12 o 
  -8   0  16      272.89      272.61      8.69 o 
  -6   0  16       76.76       62.76      5.53 o 
  -4   0  16      338.75      339.80      8.19 o 
  -2   0  16       46.96       41.84      2.90 o 
   0   0  16      234.79      223.71      4.49 o 
   2   0  16        8.74        9.11      0.98 o 
   4   0  16      199.73      195.34      5.12 o 
   6   0  16        8.97       11.63      1.09 o 
   8   0  16       60.71       67.08      3.86 o 
  10   0  16        8.04        8.39      1.75 o 
 -11   1  16       56.62       63.05      3.73 o 
 -10   1  16        0.28       -1.07      1.87 o 
  -9   1  16       16.52       16.57      2.02 o 
  -8   1  16        4.59        6.63      1.60 o 
  -7   1  16      147.37      141.93      4.91 o 
  -6   1  16      134.40      110.09      2.92 o 
  -5   1  16       73.42       65.03      2.01 o 
  -4   1  16      115.53      108.67      3.27 o 
  -3   1  16       19.46       21.35      1.05 o 
  -2   1  16      104.26      109.57      3.32 o 
  -1   1  16      347.44      327.85      5.18 o 
   0   1  16      823.42      815.19      5.99 o 
   1   1  16       65.92       68.16      1.25 o 
   2   1  16      429.56      413.25      4.27 o 
   3   1  16       97.99       90.31      2.23 o 
   4   1  16       45.27       40.41      1.44 o 
   5   1  16       27.04       26.70      1.30 o 
   6   1  16       21.71       20.46      1.52 o 
   7   1  16      150.73      152.27      2.73 o 
   8   1  16       19.12       20.54      1.62 o 
   9   1  16       17.13       20.29      1.62 o 
  10   1  16        0.48        0.93      1.31 o 
 -10   2  16        0.17       -1.64      1.64 o 
  -9   2  16        0.79       -1.55      1.55 o 
  -8   2  16        4.48        2.13      1.53 o 
  -7   2  16       20.70       17.79      1.98 o 
  -6   2  16      199.26      174.26      4.86 o 
  -5   2  16      206.43      186.65      4.58 o 
  -4   2  16      146.25      140.72      3.78 o 
  -3   2  16      769.09      757.56      7.94 o 
  -2   2  16      802.84      775.39      7.34 o 
  -1   2  16      179.54      171.75      2.63 o 
   0   2  16        2.52        5.45      1.13 o 
   1   2  16      552.35      524.01      7.29 o 
   2   2  16       69.23       79.68      2.76 o 
   3   2  16       57.74       67.81      2.66 o 
   4   2  16       21.43       16.23      1.28 o 
   5   2  16       93.45       95.05      2.93 o 
   6   2  16       26.92       29.76      2.23 o 
   7   2  16       83.43       77.97      3.10 o 
   8   2  16       60.42       56.83      2.84 o 
   9   2  16        2.34        2.97      1.31 o 
  10   2  16        0.14       -1.50      1.50 o 
  -8   3  16       67.57       78.81      3.41 o 
  -7   3  16        4.09        2.74      1.16 o 
  -6   3  16       44.31       55.47      2.82 o 
  -5   3  16       15.36       16.74      1.61 o 
  -4   3  16      199.18      203.98      4.91 o 
  -3   3  16      137.38      139.61      3.40 o 
  -2   3  16       26.01       25.67      1.45 o 
  -1   3  16       13.40       15.04      1.43 o 
   0   3  16       52.73       50.56      2.20 o 
   1   3  16      173.82      165.28      4.11 o 
   2   3  16       18.48       15.89      1.52 o 
   3   3  16       40.19       42.06      2.28 o 
   4   3  16       16.44       23.70      1.93 o 
   5   3  16      112.97      108.91      3.66 o 
   6   3  16       12.31       15.72      1.88 o 
   7   3  16       37.23       36.82      2.59 o 
   8   3  16       47.49       46.09      2.72 o 
  -6   4  16       18.04       18.71      2.70 o 
  -5   4  16        8.24        7.78      2.40 o 
  -4   4  16        2.44        2.78      1.78 o 
  -3   4  16       74.43       77.50      4.02 o 
  -2   4  16        8.02        7.61      1.66 o 
  -1   4  16       81.34       84.79      3.33 o 
   0   4  16        2.87        3.29      1.06 o 
   1   4  16      135.02      140.76      3.61 o 
   2   4  16        6.65        6.07      1.30 o 
   3   4  16      102.52      109.88      3.30 o 
   4   4  16        2.55        3.90      1.21 o 
   5   4  16       33.17       37.85      2.39 o 
   6   4  16        2.96        2.90      1.39 o 
  -9   0  17       11.01       12.55      2.10 o 
  -7   0  17       28.89       26.08      2.91 o 
  -5   0  17      216.37      211.76      6.99 o 
  -3   0  17      260.06      256.18      7.18 o 
  -1   0  17      421.01      411.05      7.44 o 
   1   0  17      397.16      370.81      5.10 o 
   3   0  17      146.84      142.97      3.26 o 
   5   0  17      158.64      157.82      3.33 o 
   7   0  17       31.41       32.83      2.77 o 
   9   0  17        1.70        1.41      1.39 o 
 -10   1  17        2.07        1.42      1.53 o 
  -9   1  17       16.73       13.58      1.97 o 
  -8   1  17        5.23        5.71      1.40 o 
  -7   1  17        3.54        4.33      1.85 o 
  -6   1  17       58.96       50.65      3.03 o 
  -5   1  17       35.07       36.69      1.74 o 
  -4   1  17       34.90       30.71      1.38 o 
  -3   1  17      115.83      101.90      2.17 o 
  -2   1  17       76.47       77.13      2.93 o 
  -1   1  17       10.13       12.22      1.37 o 
   0   1  17        0.82       13.01      1.42 o 
   1   1  17       10.61        7.33      0.51 o 
   2   1  17      553.84      560.18      5.50 o 
   3   1  17       92.77       89.53      2.29 o 
   4   1  17       99.65       91.22      2.32 o 
   5   1  17      158.58      151.46      2.78 o 
   6   1  17      261.50      254.46      4.15 o 
   7   1  17        1.46        0.87      0.84 o 
   8   1  17       13.89       15.32      1.52 o 
   9   1  17       30.31       34.08      2.27 o 
  10   1  17       18.65       19.36      2.14 o 
  -9   2  17        1.04       -0.89      1.50 o 
  -8   2  17        2.90        2.84      1.66 o 
  -7   2  17        7.09        4.00      1.50 o 
  -6   2  17      389.60      370.48      7.18 o 
  -5   2  17       22.36       24.03      2.23 o 
  -4   2  17      159.73      146.40      3.93 o 
  -3   2  17      265.73      271.58      4.92 o 
  -2   2  17      297.13      284.59      5.22 o 
  -1   2  17      172.09      162.32      2.96 o 
   0   2  17      131.75      125.25      3.26 o 
   1   2  17      426.73      419.89      6.15 o 
   2   2  17       82.03       83.68      2.86 o 
   3   2  17      241.20      233.56      4.61 o 
   4   2  17       30.06       28.03      2.24 o 
   5   2  17       48.98       47.45      2.61 o 
   6   2  17       41.75       37.19      2.51 o 
   7   2  17       89.27       86.30      3.61 o 
   8   2  17        3.62        5.01      1.43 o 
   9   2  17        0.78       -1.39      2.01 o 
  -8   3  17        0.09        0.54      1.65 o 
  -7   3  17       27.72       30.74      2.48 o 
  -6   3  17        3.91        0.34      1.35 o 
  -5   3  17        8.94        7.00      1.47 o 
  -4   3  17        9.45       12.25      1.61 o 
  -3   3  17      261.42      258.63      6.42 o 
  -2   3  17        3.89        3.83      1.39 o 
  -1   3  17        7.12        6.37      1.36 o 
   0   3  17        1.72        1.46      1.05 o 
   1   3  17        1.19        1.80      1.10 o 
   2   3  17       21.33       20.12      1.73 o 
   3   3  17      188.69      179.41      4.41 o 
   4   3  17       18.75       19.81      1.81 o 
   5   3  17      116.89      113.87      3.81 o 
   6   3  17       27.49       23.15      2.12 o 
   7   3  17       19.93       19.43      2.11 o 
   8   3  17        0.23        1.31      1.52 o 
  -5   4  17        1.78        3.49      4.30 o 
  -4   4  17       89.11       93.12      5.79 o 
  -3   4  17       83.48       83.28      5.03 o 
  -2   4  17      155.69      162.18      6.64 o 
  -1   4  17       11.06       12.54      1.87 o 
   0   4  17      134.15      134.88      3.96 o 
   1   4  17        7.37        6.83      1.29 o 
   2   4  17       86.90       91.62      3.11 o 
   3   4  17       35.48       36.00      2.20 o 
   4   4  17       50.92       46.96      2.66 o 
   5   4  17        8.23        6.89      1.50 o 
 -10   0  18        3.26        0.36      2.20 o 
  -8   0  18       24.34       29.72      3.19 o 
  -6   0  18        3.47        2.87      2.27 o 
  -4   0  18       36.38       25.21      3.03 o 
  -2   0  18      477.40      467.06     13.21 o 
   0   0  18      102.27       95.28      2.75 o 
   2   0  18     1775.93     1758.92     12.04 o 
   4   0  18      227.00      229.79      4.27 o 
   6   0  18       33.37       36.36      2.09 o 
   8   0  18        3.29        1.10      1.49 o 
  10   0  18       12.06       14.79      3.37 o 
 -10   1  18       16.37       20.31      2.84 o 
  -9   1  18        3.39        3.58      1.51 o 
  -8   1  18        1.23        0.82      1.48 o 
  -7   1  18        7.86        9.11      1.83 o 
  -6   1  18        7.81        9.83      1.73 o 
  -5   1  18        4.08        3.56      1.19 o 
  -4   1  18      120.29      105.13      2.38 o 
  -3   1  18       13.00       15.84      0.96 o 
  -2   1  18       76.57       86.08      3.16 o 
  -1   1  18       58.67       59.48      2.28 o 
   0   1  18      156.45      143.28      2.47 o 
   1   1  18        7.77        6.96      0.61 o 
   2   1  18      693.79      674.95      5.71 o 
   3   1  18      107.75      102.38      2.51 o 
   4   1  18       55.01       58.11      1.95 o 
   5   1  18       52.55       51.93      1.73 o 
   6   1  18       92.92       94.88      2.78 o 
   7   1  18       53.46       59.68      3.11 o 
   8   1  18        6.96        4.11      1.20 o 
   9   1  18       18.96       19.47      2.46 o 
  10   1  18        1.72        1.28      2.19 o 
  -9   2  18       48.38       48.14      3.30 o 
  -8   2  18       44.37       48.19      3.10 o 
  -7   2  18       40.09       38.72      2.69 o 
  -6   2  18       67.57       75.25      3.80 o 
  -5   2  18      233.33      235.95      6.11 o 
  -4   2  18      109.98      121.93      4.23 o 
  -3   2  18       51.36       46.88      2.57 o 
  -2   2  18       17.24       16.46      1.57 o 
  -1   2  18        3.46        4.39      0.87 o 
   0   2  18       63.46       61.72      2.39 o 
   1   2  18       43.60       42.40      2.19 o 
   2   2  18       20.10       19.10      1.60 o 
   3   2  18       49.60       54.40      2.41 o 
   4   2  18        8.37       10.76      1.62 o 
   5   2  18       84.36       82.25      3.44 o 
   6   2  18       40.86       38.25      2.35 o 
   7   2  18       22.74       27.10      2.66 o 
   8   2  18       24.46       21.79      2.16 o 
   9   2  18        9.04       10.03      2.05 o 
  -7   3  18        8.50        8.91      2.01 o 
  -6   3  18        3.35        1.66      2.01 o 
  -5   3  18       51.25       49.17      3.30 o 
  -4   3  18        7.41        6.41      1.58 o 
  -3   3  18       96.64       93.25      4.14 o 
  -2   3  18      147.54      148.20      7.85 o 
  -1   3  18        6.52        5.92      1.52 o 
   0   3  18       53.24       56.92      2.67 o 
   1   3  18        3.86        2.95      1.12 o 
   2   3  18       98.24      100.62      3.40 o 
   3   3  18        7.87        8.38      1.54 o 
   4   3  18        5.43        6.56      1.29 o 
   5   3  18       18.33       20.94      1.96 o 
   6   3  18       20.96       23.13      2.08 o 
   7   3  18        1.97       -0.07      1.62 o 
  -5   4  18       78.74       90.17      5.55 o 
  -4   4  18       61.78       73.34      5.06 o 
  -3   4  18        5.36        8.05      2.38 o 
  -2   4  18       28.83       35.51      3.14 o 
  -1   4  18       16.91       23.54      2.45 o 
   0   4  18        0.36        1.02      1.36 o 
   1   4  18       64.11       75.98      3.16 o 
   2   4  18       25.68       25.06      1.96 o 
   3   4  18        1.01        2.10      1.18 o 
   4   4  18        5.74        5.54      1.46 o 
  -9   0  19       45.61       52.12      4.51 o 
  -7   0  19       97.33       96.00      5.37 o 
  -5   0  19      325.57      306.49      8.92 o 
  -3   0  19      169.38      171.52      8.56 o 
  -1   0  19      266.39      245.44      8.72 o 
   1   0  19       31.63       35.88      1.76 o 
   3   0  19       41.69       42.85      2.00 o 
   5   0  19      134.17      139.26      4.26 o 
   7   0  19       93.69       96.63      7.82 o 
   9   0  19       32.52       32.44      4.91 o 
  -9   1  19       17.93       23.46      2.40 o 
  -8   1  19        4.32        5.98      1.62 o 
  -7   1  19        0.27        1.63      1.42 o 
  -6   1  19       17.33       17.39      2.10 o 
  -5   1  19        3.10        2.15      1.35 o 
  -4   1  19      333.02      300.97      5.03 o 
  -3   1  19       54.07       52.71      2.39 o 
  -2   1  19      248.99      226.65      5.37 o 
  -1   1  19      154.24      145.37      3.23 o 
   0   1  19     1023.27      983.77      6.46 o 
   1   1  19       66.87       63.14      1.37 o 
   2   1  19      171.25      177.93      3.86 o 
   3   1  19       20.79       17.96      1.25 o 
   4   1  19       29.14       26.37      1.44 o 
   5   1  19       19.69       16.82      1.70 o 
   6   1  19       31.58       32.23      2.27 o 
   7   1  19        0.17        0.46      1.48 o 
   8   1  19        0.70       -0.48      1.26 o 
   9   1  19        1.55        2.43      1.31 o 
  -8   2  19        0.55        2.42      1.81 o 
  -7   2  19       31.04       37.68      2.76 o 
  -6   2  19       47.91       50.00      3.22 o 
  -5   2  19      136.26      137.34      4.82 o 
  -4   2  19       44.63       41.75      2.65 o 
  -3   2  19        6.34        5.57      1.76 o 
  -2   2  19       73.37       71.04      2.60 o 
  -1   2  19        8.43        8.54      1.68 o 
   0   2  19        7.01        5.49      1.25 o 
   1   2  19        1.08        0.75      1.00 o 
   2   2  19       87.24       87.30      3.03 o 
   3   2  19       42.22       37.66      3.16 o 
   4   2  19       29.72       30.32      2.28 o 
   5   2  19       42.24       39.24      2.54 o 
   6   2  19        3.57        2.12      1.66 o 
   7   2  19       49.64       53.60      3.09 o 
   8   2  19        4.85        4.30      1.55 o 
  -7   3  19        1.46        3.20      2.48 o 
  -6   3  19        2.74        1.51      1.69 o 
  -5   3  19       44.22       48.05      3.42 o 
  -4   3  19        5.89       10.22      1.91 o 
  -3   3  19       39.90       40.18      3.02 o 
  -2   3  19       68.14       72.96      3.72 o 
  -1   3  19       71.26       74.15      3.70 o 
   0   3  19       70.48       71.57      3.03 o 
   1   3  19       50.76       50.17      2.56 o 
   2   3  19       80.43       71.83      3.01 o 
   3   3  19      116.61      117.10      3.76 o 
   4   3  19       57.83       52.44      2.81 o 
   5   3  19       49.71       60.04      3.03 o 
   6   3  19        1.16        0.46      1.34 o 
   7   3  19       19.70       27.33      2.23 o 
  -3   4  19        6.12        1.81      2.06 o 
  -2   4  19       15.33       19.13      2.55 o 
  -1   4  19      110.27      115.70      4.72 o 
   0   4  19        0.01       -1.47      1.47 o 
   1   4  19      100.52      119.36      3.93 o 
   2   4  19        7.61        8.17      1.75 o 
   3   4  19       54.80       51.44      2.83 o 
  -8   0  20      146.86      167.57      7.41 o 
  -6   0  20       11.94       23.51      5.24 o 
  -4   0  20      410.54      378.62     13.37 o 
  -2   0  20      271.41      266.46      6.60 o 
   0   0  20       66.89       60.73      2.31 o 
   2   0  20      159.71      157.99      3.50 o 
   4   0  20     1177.86     1191.66     11.60 o 
   6   0  20       46.65       50.70      3.78 o 
   8   0  20      228.22      262.19     17.62 o 
  -9   1  20        5.36        3.44      2.27 o 
  -8   1  20       17.32       14.72      2.28 o 
  -7   1  20       41.37       42.12      3.44 o 
  -6   1  20       33.92       26.37      2.46 o 
  -5   1  20       70.42       75.17      3.62 o 
  -4   1  20       16.80       13.25      1.85 o 
  -3   1  20      170.43      180.62      4.27 o 
  -2   1  20       16.99       22.47      2.06 o 
  -1   1  20       84.83       88.73      2.64 o 
   0   1  20      164.49      176.31      3.93 o 
   1   1  20       73.03       75.02      2.18 o 
   2   1  20      103.83      105.93      2.41 o 
   3   1  20      104.70      109.54      2.69 o 
   4   1  20       56.44       51.72      2.62 o 
   5   1  20      120.83      126.60      3.99 o 
   6   1  20       11.88       11.78      1.65 o 
   7   1  20       56.96       60.50      3.04 o 
   8   1  20        1.30        2.15      1.44 o 
  -8   2  20        7.51        2.00      1.68 o 
  -7   2  20       24.93       29.92      2.63 o 
  -6   2  20       20.47       23.61      2.44 o 
  -5   2  20        2.97        2.65      1.50 o 
  -4   2  20        0.41       -1.03      2.04 o 
  -3   2  20       49.45       46.51      3.53 o 
  -2   2  20        6.13        7.68      1.77 o 
  -1   2  20       65.25       63.37      3.02 o 
   0   2  20        1.36        1.24      1.24 o 
   1   2  20       67.81       64.20      2.68 o 
   2   2  20        1.14        1.80      1.18 o 
   3   2  20       22.85       17.56      1.90 o 
   4   2  20        0.73        1.44      1.20 o 
   5   2  20        5.38        5.09      2.06 o 
   6   2  20        9.68        9.95      1.69 o 
   7   2  20       51.63       51.46      2.86 o 
   8   2  20       18.70       15.26      2.02 o 
  -6   3  20       12.09       13.90      2.36 o 
  -5   3  20       17.69       26.11      2.73 o 
  -4   3  20       57.65       58.12      3.43 o 
  -3   3  20       11.63       13.69      2.15 o 
  -2   3  20      147.46      157.78      6.45 o 
  -1   3  20      192.20      182.59      5.22 o 
   0   3  20       48.01       50.68      2.67 o 
   1   3  20       87.52       86.93      3.36 o 
   2   3  20       57.17       58.29      2.82 o 
   3   3  20      158.73      160.84      4.95 o 
   4   3  20       35.59       40.95      2.78 o 
   5   3  20        1.50        2.38      1.72 o 
   6   3  20       59.49       52.70      2.99 o 
  -2   4  20       17.53       12.22      2.40 o 
  -1   4  20      165.07      171.07      5.77 o 
   0   4  20       16.69       21.69      2.43 o 
   1   4  20       19.22       24.56      2.45 o 
  -7   0  21        3.46        6.79      2.20 o 
  -5   0  21        7.07       10.65      3.73 o 
  -3   0  21       48.54       45.10      5.20 o 
  -1   0  21      117.07      114.96      3.66 o 
   1   0  21      403.78      380.05      6.04 o 
   3   0  21       69.85       72.30      2.93 o 
   5   0  21        8.24        8.23      1.45 o 
   7   0  21        5.87        5.97      3.93 o 
  -8   1  21        2.20        1.60      1.94 o 
  -7   1  21        0.46        0.08      1.58 o 
  -6   1  21       58.33       54.49      3.38 o 
  -5   1  21       20.63       19.02      2.18 o 
  -4   1  21       52.50       58.90      3.14 o 
  -3   1  21       66.60       70.15      3.24 o 
  -2   1  21       23.10       22.64      1.96 o 
  -1   1  21       21.44       24.12      1.42 o 
   0   1  21       49.69       59.79      2.45 o 
   1   1  21       12.49       15.10      1.24 o 
   2   1  21      112.01      115.29      3.75 o 
   3   1  21       22.71       25.77      2.02 o 
   4   1  21      174.08      178.34      4.69 o 
   5   1  21        9.17        9.61      1.67 o 
   6   1  21       24.28       29.09      2.27 o 
   7   1  21        4.91        4.37      1.47 o 
   8   1  21       19.73       21.62      2.01 o 
  -7   2  21        2.33        3.57      1.90 o 
  -6   2  21       39.33       46.21      3.97 o 
  -5   2  21        2.19        1.85      1.92 o 
  -4   2  21        3.97        0.02      2.11 o 
  -3   2  21        8.03        4.60      1.91 o 
  -2   2  21       18.53       17.53      2.22 o 
  -1   2  21        1.98        4.08      1.31 o 
   0   2  21       14.68       13.46      1.49 o 
   1   2  21        0.32        0.84      0.98 o 
   2   2  21        6.91        7.86      1.31 o 
   3   2  21        1.15        1.44      1.36 o 
   4   2  21       52.60       47.40      2.79 o 
   5   2  21        8.94        8.36      1.60 o 
   6   2  21        8.50        8.85      1.64 o 
   7   2  21       27.45       27.14      2.25 o 
  -5   3  21      133.52      167.13      6.29 o 
  -4   3  21       53.77       62.57      3.90 o 
  -3   3  21      279.83      309.97      7.93 o 
  -2   3  21       26.36       25.73      2.71 o 
  -1   3  21       28.97       32.67      2.34 o 
   0   3  21        2.65        1.00      1.34 o 
   1   3  21      114.05      115.23      3.89 o 
   2   3  21        3.87        3.20      1.44 o 
   3   3  21      111.85      140.46      4.78 o 
   4   3  21       42.84       41.13      2.88 o 
   5   3  21       22.83       25.83      2.30 o 
  -8   0  22       61.86       84.98      5.60 o 
  -6   0  22       13.53       11.10      3.42 o 
  -4   0  22       64.29       55.62      5.78 o 
  -2   0  22      385.16      387.07     23.08 o 
   0   0  22        1.79        1.80      1.50 o 
   2   0  22     1033.17     1007.89     15.63 o 
   4   0  22      123.36      129.04      5.72 o 
   6   0  22       12.69        4.95      3.01 o 
  -7   1  22       30.94       31.30      2.91 o 
  -6   1  22       12.87       16.94      2.26 o 
  -5   1  22       24.33       27.09      2.48 o 
  -4   1  22       27.68       32.07      2.50 o 
  -3   1  22       62.67       62.88      3.15 o 
  -2   1  22       91.81       93.24      3.60 o 
  -1   1  22      112.21      106.74      3.33 o 
   0   1  22      113.80      117.39      3.37 o 
   1   1  22      128.24      125.06      3.96 o 
   2   1  22       33.51       40.31      2.44 o 
   3   1  22      147.27      147.52      4.30 o 
   4   1  22       13.54       16.26      1.87 o 
   5   1  22        3.56        3.22      1.35 o 
   6   1  22       39.98       39.61      2.59 o 
   7   1  22        4.07        3.72      1.50 o 
  -6   2  22        1.12       -1.08      1.98 o 
  -5   2  22        1.55       -0.69      1.97 o 
  -4   2  22       14.03       13.86      2.59 o 
  -3   2  22       12.97       18.44      2.30 o 
  -2   2  22       16.03       14.68      2.14 o 
  -1   2  22       51.46       52.87      2.97 o 
   0   2  22       94.39       95.37      3.41 o 
   1   2  22       14.45       15.79      1.59 o 
   2   2  22       43.14       45.73      2.76 o 
   3   2  22       27.99       30.64      2.35 o 
   4   2  22       63.08       62.45      3.23 o 
   5   2  22       20.95       23.90      2.18 o 
   6   2  22       14.86       17.21      2.03 o 
  -4   3  22       82.19       96.46      4.83 o 
  -3   3  22       12.41       11.67      2.22 o 
  -2   3  22        0.06       -1.64      1.64 o 
  -1   3  22        0.20        2.21      1.37 o 
   0   3  22        6.33        6.27      1.44 o 
   1   3  22        0.15        2.72      1.28 o 
   2   3  22        0.33        1.32      1.52 o 
   3   3  22       87.02       97.00      4.15 o 
   4   3  22        9.48       12.02      2.00 o 
  -7   0  23       27.08       27.40      3.40 o 
  -5   0  23        0.15        4.57      2.94 o 
  -3   0  23       54.93       43.19      5.29 o 
  -1   0  23       75.96       72.83      4.63 o 
   1   0  23       43.77       47.34      3.77 o 
   3   0  23        7.92        6.34      2.14 o 
   5   0  23        0.18        0.64      2.74 o 
   7   0  23       55.41       56.63      6.24 o 
  -6   1  23       79.83       90.01      5.59 o 
  -5   1  23       23.61       22.08      3.41 o 
  -4   1  23       34.07       45.77      3.88 o 
  -3   1  23        1.08        3.26      2.85 o 
  -2   1  23      110.75      104.98      3.94 o 
  -1   1  23        1.50        3.67      1.40 o 
   0   1  23      126.81      138.91      4.29 o 
   1   1  23       19.95       21.41      1.99 o 
   2   1  23       57.56       59.33      2.92 o 
   3   1  23       14.27       18.03      1.92 o 
   4   1  23       88.94       90.59      3.57 o 
   5   1  23        1.77        1.07      1.81 o 
   6   1  23       65.40       63.74      3.99 o 
  -5   2  23       11.27       11.76      2.56 o 
  -4   2  23       20.35       32.35      3.51 o 
  -3   2  23       43.19       55.65      3.70 o 
  -2   2  23        2.92        3.10      1.50 o 
  -1   2  23       14.19       13.68      1.76 o 
   0   2  23        2.59        3.31      1.69 o 
   1   2  23       45.35       43.58      2.78 o 
   2   2  23       22.30       26.06      2.25 o 
   3   2  23       71.87       77.65      3.61 o 
   4   2  23        2.03        4.61      1.59 o 
   5   2  23      138.75      155.75      5.29 o 
  -2   3  23        1.04       -1.10      1.56 o 
  -1   3  23        4.61        6.27      1.49 o 
   0   3  23        0.02       -0.28      1.44 o 
   1   3  23       55.90       59.14      3.36 o 
   2   3  23        0.58        2.15      1.54 o 
  -6   0  24        3.39        4.63      2.14 o 
  -4   0  24       82.85       75.57      6.91 o 
  -2   0  24      141.47      149.28      7.08 o 
   0   0  24       61.02       64.11      4.46 o 
   2   0  24      164.15      165.72      9.54 o 
   4   0  24       24.33       21.40      4.31 o 
   6   0  24       42.84       47.19      5.87 o 
  -5   1  24        7.48       13.40      2.79 o 
  -4   1  24       17.89       21.24      3.07 o 
  -3   1  24       48.43       56.73      4.20 o 
  -2   1  24        5.08        5.57      1.73 o 
  -1   1  24        0.94        1.16      1.60 o 
   0   1  24       14.69       21.18      2.53 o 
   1   1  24       12.78       13.89      2.14 o 
   2   1  24        4.30        6.23      1.84 o 
   3   1  24       77.69       82.66      4.26 o 
   4   1  24       86.28       96.26      4.69 o 
   5   1  24       69.73       67.74      4.86 o 
  -4   2  24        5.60        8.35      2.17 o 
  -3   2  24       28.13       35.54      3.41 o 
  -2   2  24       81.07       79.67      3.76 o 
  -1   2  24       63.06       66.97      3.44 o 
   0   2  24        0.16        1.27      2.37 o 
   1   2  24       22.77       29.05      2.42 o 
   2   2  24       12.18        9.60      1.84 o 
   3   2  24       56.66       59.42      3.31 o 
   4   2  24       21.34       22.10      2.36 o 
  -5   0  25       82.87       82.06      7.89 o 
  -3   0  25      112.29      127.56      8.92 o 
  -1   0  25       17.13       18.62      2.74 o 
   1   0  25       51.35       55.63      5.84 o 
   3   0  25        9.79       13.01      3.62 o 
   5   0  25      100.89      112.57     19.53 o 
  -4   1  25       22.46       28.17      4.98 o 
  -3   1  25        2.41        2.54      2.32 o 
  -2   1  25        1.50        3.01      1.68 o 
  -1   1  25        8.02       12.88      2.21 o 
   0   1  25       60.99       55.24      3.69 o 
   1   1  25        5.89        8.83      1.90 o 
   2   1  25       13.44       14.26      2.21 o 
   3   1  25        7.21        6.22      2.96 o 
   4   1  25      145.16      156.17      6.98 o 
  -2   2  25       13.52       16.55      2.43 o 
  -1   2  25        2.18        4.29      1.89 o 
   0   2  25       83.26       80.69      4.35 o 
   1   2  25       26.84       25.20      2.74 o 
   2   2  25       58.41       61.26      5.15 o 
  -2   0  26       27.35       45.10      5.90 o 
   0   0  26       23.80       21.95      5.24 o 
   2   0  26        9.25        4.52      6.79 o 
  -2   1  26       24.07       21.96      2.63 o 
  -1   1  26       61.75       71.96      4.17 o 
   0   1  26        2.25        3.93      1.82 o 
   1   1  26       16.49       22.42      2.61 o 
   2   1  26       11.91       15.78      2.78 o 
                                                 
